# Supplementary material for: Consumer responses to rebranding to address racism
Source: PLoS One. 2023 Feb 8;18(2):e0280873. doi: 10.1371/journal.pone.0280873 (PMC9907823; doi:10.1371/journal.pone.0280873)
Supplement: S1 File — (CSV) [file pone.0280873.s004.csv]

StartDate	EndDate	Status	Consent_Answer	AGE	SEX	REGION	RACE	RACE_6_TEXT	HISP	EDU	INC	POL	BASE_LOP_1	BASE_ET_1	BASE_BL_1	BASE_BL_2	BASE_BL_3	BASE_BL_4	BASE_BT_1	BASE_BT_2	BASE_BT_3	BASE_BT_4	GR1_VERIFY1	GR1_VERIFY2	GR1_LOP_1	GR1_ET_1	GR1_BL_1	GR1_BL_2	GR1_BL_3	GR1_BL_4	GR1_BT_1	GR1_BT_2	GR1_BT_3	GR1_BT_4	GR2_VERIFY1	GR2_VERIFY2	GR2_LOP_1	GR2_ET_1	GR2_BL_1	GR2_BL_2	GR2_BL_3	GR2_BL_4	GR2_BT_1	GR2_BT_2	GR2_BT_3	GR2_BT_4	GR3_VERIFY1	GR3_VERIFY2	GR3_VERIFY3
11/16/2021 12:47	11/16/2021 12:54	0	1	6	1	4	5		0	3	2	3	5.8	7.1	6	6	6	6	3	3	3	3
11/16/2021 12:52	11/16/2021 12:55	0	1	2	0	3	5		0	4	1	3	5.9	5.6	4	4	4	3	3	5	4	3
11/16/2021 12:51	11/16/2021 12:56	0	1	2	1	4	1		0	2	1	2	6.9	9	7	7	7	7	1	1	1	1																									1	1	1
11/16/2021 12:52	11/16/2021 12:57	0	1	4	1	3	5		0	2	2	3	10	10	7	7	7	7	1	1	1	1	1	1	10	10	7	7	7	7	7	7	7	7
11/16/2021 12:56	11/16/2021 13:03	0	1	5	0	1	5		0	3	2	1	10	10	7	7	7	6	1	1	1	1	1	1	10	10	7	7	7	6	7	7	7	7
11/16/2021 12:58	11/16/2021 13:03	0	1	4	1	3	3		0	5	4	3	7.9	9.2	5	4	5	5	4	4	5	4																									1	1	1
11/16/2021 13:00	11/16/2021 13:03	0	1	2	0	1	5		0	3	2	1	9.8	9.3	7	6	6	7	6	6	7	7													1	1	5.6	3.8	3	3	4	5	3	4	3	4
11/16/2021 13:00	11/16/2021 13:04	0	1	3	1	3	3		0	2	2	3	10	10	7	7	7	7	1	1	1	1
11/16/2021 13:03	11/16/2021 13:05	0	1	3	1	4	1		1	5	2	1	10	9.4	7	7	6	7	1	1	1	1
11/16/2021 13:03	11/16/2021 13:05	0	1	3	0	3	3		0	5	2	4	6.3	9.8	6	6	6	6	2	2	2	2													1	1	7.6	9.8	7	7	7	7	6	6	6	6
11/16/2021 13:03	11/16/2021 13:06	0	1	4	0	3	5		0	5	4	2	7.2	8.2	1	1	2	1	4	6	5	6	1	1	8.5	8.7	1	1	1	1	1	1	1	1
11/16/2021 13:04	11/16/2021 13:07	0	1	3	1	3	5		0	2	6	5	10	9.9	7	7	7	7	1	1	1	1
11/16/2021 13:03	11/16/2021 13:08	0	1	4	1	3	3		0	2	2	3	10	10	7	7	7	7	1	1	1	1	1	1	10	10	7	7	7	7	7	7	7	7
11/16/2021 13:04	11/16/2021 13:09	0	1	5	1	3	5		0	3	1	5	9.6	10	7	7	7	7	1	1	1	1																									1	1	1
11/16/2021 13:06	11/16/2021 13:10	0	1	2	1	4	6	Hispanic	1	3	2	3	10	10	7	7	7	7	6	7	5	7	1	1	9.8	9.9	5	6	6	7	6	6	6	7
11/16/2021 13:03	11/16/2021 13:10	0	1	6	1	3	5		0	4	2	2	6.5	10	6	6	6	6	1	1	1	1
11/16/2021 12:56	11/16/2021 13:10	0	1	5	1	1	5		0	5	1	5	10	10	5	5	5	5	7	7	7	7
11/16/2021 13:08	11/16/2021 13:11	0	1	3	1	3	5		0	4	1	3	7.3	10	7	7	7	7	1	1	1	1													1	1	10	10	7	7	7	7	7	7	7	7
11/16/2021 13:06	11/16/2021 13:11	0	1	2	1	1	5		0	2	2	3	10	10	7	7	7	7	1	1	1	1																									1	1	1
11/16/2021 13:13	11/16/2021 13:15	0	1	3	0	2	5		0	4	4	3	7.6	9.1	7	6	6	6	2	2	1	2													1	1	9.2	9	7	6	6	7	2	1	2	2
11/16/2021 13:12	11/16/2021 13:16	0	1	4	1	3	5		0	3	1	3	10	10	7	7	7	7	1	1	1	1
11/16/2021 13:13	11/16/2021 13:18	0	1	3	0	3	1		0	3	2	1	7.6	9.5	7	7	7	7	4	4	4	4	1	1	7.5	9.3	7	7	7	7	5	5	5	5
11/16/2021 13:15	11/16/2021 13:18	0	1	3	1	2	5		0	2	2	3	6.2	6	3	4	3	3	4	3	4	3	1	1	6	6.1	4	4	4	4	6	6	6	6
11/16/2021 13:10	11/16/2021 13:18	0	1	3	0	3	5		0	4	1	4	10	10	7	7	7	7	1	1	1	1
11/16/2021 13:15	11/16/2021 13:19	0	1	2	1	2	5		0	2	1	3	10	10	7	7	7	7	1	1	1	1																									1	1	1
11/16/2021 13:15	11/16/2021 13:20	0	1	2	0	1	5		0	5	1	3	8.3	8.5	6	6	7	7	2	1	1	1
11/16/2021 13:16	11/16/2021 13:22	0	1	2	1	3	5		0	2	1	3	9.2	8.5	4	4	4	4	4	4	4	4													1	1	9.7	9.4	5	5	5	5	5	5	5	5
11/16/2021 13:17	11/16/2021 13:22	0	1	4	1	3	5		0	3	1	3	10	10	7	7	7	7	1	1	1	1
11/16/2021 13:16	11/16/2021 13:26	0	1	4	1	3	5		0	2	1	3	6.6	8.3	7	7	7	7	1	1	1	1	1	1	1.8	5.3	1	4	1	1	4	4	4	4
11/16/2021 13:32	11/16/2021 13:36	0	1	2	1	3	5		0	3	3	5	4	8.4	6	7	6	7	1	2	1	2																									1	1	1
11/16/2021 13:34	11/16/2021 13:37	0	1	2	1	4	5		1	3	4	5	10	10	7	7	7	7	6	7	7	7
11/16/2021 13:39	11/16/2021 13:42	0	1	1	1	1	5		0	1	2	2	7.1	7.8	6	6	6	6	6	5	6	5	1	1	8.1	8.3	6	6	6	6	6	5	6	6
11/16/2021 13:41	11/16/2021 13:43	0	1	3	1	1	3		1	2	1	2	4	2.9	6	6	6	6	7	7	7	7													1	1	3.5	4.2	6	6	6	6	6	6	6	6
11/16/2021 13:48	11/16/2021 13:51	0	1	1	1	1	3		0	5	1	3	10	10	7	7	7	7	1	1	1	1
11/16/2021 13:46	11/16/2021 13:53	0	1	7	0	3	5		0	5	3	4	2.9	8.4	6	6	6	6	2	2	2	2
11/18/2021 13:00	11/18/2021 13:04	0	1	6	1	2	5		0	2	3	2	8.1	9.9	7	7	7	7	1	1	1	1																									1	1	1
11/18/2021 13:06	11/18/2021 13:09	0	1	4	1	3	5		0	3	1	3	9.7	10	7	7	7	7	1	1	1	1	1	1	10	10	7	7	7	7	4	4	4	4
11/18/2021 13:23	11/18/2021 13:27	0	1	2	1	3	5		0	2	5	3	8.6	9	6	6	7	7	2	2	2	2
11/18/2021 13:25	11/18/2021 13:30	0	1	6	1	1	5		0	3	3	3	10	10	1	1	1	1	1	1	1	1													1	1	10	10	1	1	1	1	1	1	1	1
11/18/2021 13:37	11/18/2021 13:40	0	1	3	1	3	5		0	4	1	5	10	10	7	7	7	7	1	1	1	1	1	1	3.4	9.1	1	3	3	3	1	1	1	1
11/18/2021 13:38	11/18/2021 13:43	0	1	3	1	2	5		0	5	4	3	2.5	5.8	4	4	4	4	4	4	4	4																									1	1	1
11/18/2021 13:41	11/18/2021 13:51	0	1	3	1	2	5		0	3	3	3	10	10	1	1	1	1	7	7	7	7	1	1	10	10	1	1	1	1	1	1	1	1
11/18/2021 13:48	11/18/2021 13:53	0	1	5	0	1	5		0	5	1	4	10	10	7	7	7	7	1	1	1	1													1	1	10	10	5	5	5	3	4	6	5	5
11/18/2021 13:53	11/18/2021 13:56	0	1	5	1	1	5		0	2	1	2	10	10	7	7	7	7	4	7	7	7	1	1	7.2	9.8	5	7	7	7	4	7	7	7
11/18/2021 13:56	11/18/2021 14:01	0	1	6	1	4	5		0	3	2	3	8.2	8.5	1	1	1	1	2	2	2	2
11/18/2021 14:00	11/18/2021 14:04	0	1	5	0	3	5		0	1	2	3	9.4	9.5	7	7	7	7	1	1	1	1																									1	1	1
11/18/2021 14:01	11/18/2021 14:06	0	1	4	0	3	3		0	2	2	3	8.5	8.5	6	6	6	6	2	3	2	3													1	1	8.4	8.3	6	6	6	6	6	6	6	6
11/18/2021 14:08	11/18/2021 14:13	0	1	2	1	3	5		0	2	1	4	10	10	7	7	7	7	1	1	1	1
11/18/2021 14:11	11/18/2021 14:14	0	1	3	1	3	6	Hispanic	1	2	1	1	5.9	5.5	1	3	4	5	3	4	4	3
11/18/2021 14:10	11/18/2021 14:18	0	1	4	1	3	5		0	2	1	5	10	10	7	7	7	7	1	1	1	1													1	1	10	10	7	7	7	7	7	7	7	7
11/18/2021 14:19	11/18/2021 14:24	0	1	2	0	3	6	Israel	0	3	1	3	1	8.1	4	4	4	4	4	4	4	4
11/18/2021 14:37	11/18/2021 14:39	0	1	2	1	3	5		0	2	2	5	7	7.9	5	4	5	4	5	4	5	4													1	1	7	3.4	5	5	4	5	4	4	5	5
11/18/2021 14:31	11/18/2021 14:40	0	1	3	0	4	5		0	6	7	3	10	10	7	7	7	6	1	1	2	1																									1	1	1
11/18/2021 14:38	11/18/2021 14:41	0	1	2	0	2	2		0	2	3	2	7.4	8.9	6	6	6	6	6	7	7	7
11/18/2021 14:43	11/18/2021 14:46	0	1	3	1	3	5		0	2	1	3	5.1	5.4	4	4	4	4	4	4	4	4
11/18/2021 14:39	11/18/2021 14:47	0	1	5	1	2	5		0	2	3	4	10	10	7	7	7	7	1	1	1	1
11/18/2021 14:42	11/18/2021 14:49	0	1	3	0	1	3		0	1	1	3	8.8	9.6	7	7	7	7	1	1	1	1	1	1	9.1	9.2	7	7	7	7	7	7	7	7
11/18/2021 14:54	11/18/2021 14:56	0	1	1	1	3	5		0	2	1	3	5.7	5.4	6	6	6	6	2	2	2	2
11/18/2021 14:53	11/18/2021 14:57	0	1	6	0	3	5		0	5	2	5	7.1	6.6	5	6	5	6	3	2	3	3
11/18/2021 15:06	11/18/2021 15:11	0	1	6	1	2	5		0	6	6	2	6	7.1	4	4	4	4	2	2	2	2
11/18/2021 15:05	11/18/2021 15:18	0	1	7	0	4	5		0	2	1	5	1	5	1	1	1	1	4	4	4	4													1	1	1	4.9	3	3	3	3	3	3	3	3
11/18/2021 15:13	11/18/2021 15:18	0	1	3	1	2	5		0	2	1	4	10	10	7	7	7	7	1	1	1	1
11/18/2021 15:13	11/18/2021 15:20	0	1	4	1	1	5		1	3	3	3	8.6	7.5	7	7	7	7	7	1	1	2																									1	1	1
11/18/2021 15:17	11/18/2021 15:21	0	1	4	1	2	5		0	6	4	5	10	10	7	7	7	7	1	1	1	1
11/18/2021 15:21	11/18/2021 15:23	0	1	2	1	4	5		0	6	2	1	7	10	5	5	6	6	6	6	6	6	1	1	8	10	6	6	6	6	6	6	6	6
11/18/2021 15:17	11/18/2021 15:23	0	1	3	1	3	5		0	2	1	4	3.4	3	5	1	4	5	1	6	3	6	1	1	6.6	4.7	3	5	4	6	6	6	2	6
11/18/2021 15:19	11/18/2021 15:23	0	1	2	1	2	5		0	2	2	1	10	9.7	7	7	7	7	1	1	1	1													1	1	10	10	7	7	7	7	7	7	7	6
11/18/2021 15:17	11/18/2021 15:24	0	1	3	0	1	5		0	5	4	5	10	9	7	6	7	7	1	2	2	1
11/18/2021 15:19	11/18/2021 15:26	0	1	7	0	2	6	Homo Sapien, stop dividing us.	0	3	3	3	8.1	10	7	7	7	7	1	1	1	1													1	1	1.2	10	1	1	1	1	1	1	1	1
11/18/2021 15:25	11/18/2021 15:30	0	1	3	1	2	5		0	2	2	4	1.5	6.3	4	5	6	6	4	4	4	4																									1	1	1
11/18/2021 15:27	11/18/2021 15:36	0	1	6	1	3	5		0	6	3	2	10	9.3	6	6	7	7	2	2	3	2
11/18/2021 15:40	11/18/2021 15:45	0	1	6	0	2	5		0	5	3	1	1.8	4.1	5	5	5	5	1	1	1	1
11/18/2021 15:38	11/18/2021 15:47	0	1	3	0	2	5		0	5	4	5	10	10	7	7	7	7	1	1	1	1	1	1	10	10	7	7	7	7	7	7	7	7
11/18/2021 15:48	11/18/2021 15:50	0	1	4	1	3	5		0	2	3	4	10	10	7	7	7	7	1	1	1	1													1	1	6.2	6.3	1	4	1	1	4	4	4	4
11/18/2021 15:41	11/18/2021 15:51	0	1	7	0	3	1		0	5	4	4	7.6	10	7	7	7	7	5	7	7	5
11/18/2021 15:44	11/18/2021 15:52	0	1	7	0	4	5		0	5	4	4	8.2	8.1	6	7	7	7	2	3	3	2													1	1	4.9	8.1	1	2	2	1	3	4	3	4
11/18/2021 15:46	11/18/2021 15:52	0	1	3	1	3	3		0	2	1	3	10	10	7	7	7	7	7	7	7	7																									1	1	1
11/18/2021 15:47	11/18/2021 15:52	0	1	7	1	2	5		0	3	2	3	10	10	7	7	7	7	1	1	1	1													1	1	5	10	1	1	1	1	1	1	1	1
11/18/2021 15:49	11/18/2021 15:55	0	1	1	1	4	3		0	6	7	2	9.2	8.1	7	6	6	7	1	3	2	1	1	1	8.7	8.4	6	7	6	7	7	5	7	6
11/18/2021 15:49	11/18/2021 15:55	0	1	7	0	2	5		0	5	5	3	8	8.2	6	6	6	7	2	2	2	1																									1	1	1
11/18/2021 15:53	11/18/2021 15:58	0	1	5	0	2	5		0	6	4	3	10	10	7	7	7	7	7	1	1	1
11/18/2021 15:54	11/18/2021 15:58	0	1	7	1	2	5		0	1	1	3	10	10	7	7	7	7	1	1	1	1	1	1	10	10	7	7	7	7	7	7	7	7
11/18/2021 15:55	11/18/2021 16:01	0	1	6	0	1	3		0	3	5	4	10	10	6	6	6	6	1	1	1	1
11/18/2021 16:01	11/18/2021 16:04	0	1	2	1	3	5		0	3	3	5	10	10	7	7	7	7	1	1	1	1
11/18/2021 15:58	11/18/2021 16:05	0	1	7	0	2	5		0	2	2	3	4.9	5	5	4	4	4	4	4	4	4
11/18/2021 16:00	11/18/2021 16:09	0	1	7	0	1	5		0	3	2	4	9.2	10	7	7	7	7	1	1	1	1													1	1	8.1	10	6	7	7	7	7	7	7	7
11/18/2021 16:02	11/18/2021 16:10	0	1	7	0	2	5		0	2	3	4	1.1	8.1	6	6	6	6	6	6	6	6																									1	1	1
11/18/2021 16:07	11/18/2021 16:10	0	1	2	1	2	2		0	2	3	2	9.3	10	7	7	7	7	1	1	1	1
11/18/2021 16:00	11/18/2021 16:12	0	1	5	0	4	5		0	3	2	4	9.2	10	7	7	7	7	1	1	1	1	1	1	1.5	5	1	1	1	1	1	1	1	1
11/18/2021 16:08	11/18/2021 16:13	0	1	3	0	1	5		0	5	6	3	7	9.3	7	7	7	7	1	1	1	1																									1	1	1
11/18/2021 16:03	11/18/2021 16:14	0	1	7	0	4	5		0	6	5	4	1.9	5.7	3	3	3	5	4	4	4	4	1	1	1.1	2.8	4	3	3	3	4	4	4	4
11/18/2021 16:09	11/18/2021 16:15	0	1	2	1	2	5		0	5	3	3	9.5	9.5	7	7	7	7	1	1	1	1
11/18/2021 16:12	11/18/2021 16:16	0	1	3	0	4	2		0	3	6	2	9.1	9.1	7	7	7	7	1	1	1	1
11/18/2021 16:12	11/18/2021 16:19	0	1	6	0	3	5		0	3	2	3	1	9.2	7	7	7	7	1	1	1	1
11/18/2021 16:15	11/18/2021 16:20	0	1	6	0	1	5		0	5	3	3	10	10	7	7	7	7	2	1	1	1
11/18/2021 16:12	11/18/2021 16:21	0	1	7	0	4	5		0	5	4	4	1.2	10	7	7	7	7	1	1	1	1
11/18/2021 16:13	11/18/2021 16:21	0	1	5	1	4	5		0	4	4	3	1	5.7	4	5	5	5	4	4	4	3													1	1	5.2	5.1	5	4	4	4	4	4	5	5
11/18/2021 16:16	11/18/2021 16:23	0	1	6	0	2	3		0	3	1	3	10	10	1	1	1	1	7	7	7	7																									1	1	1
11/18/2021 16:19	11/18/2021 16:24	0	1	6	0	3	5		0	5	7	1	8.9	9.4	7	7	7	7	7	7	7	7																									1	1	1
11/18/2021 16:23	11/18/2021 16:25	0	1	1	1	1	5		0	1	2	2	9.1	9.5	7	7	7	7	2	2	2	2
11/18/2021 16:17	11/18/2021 16:25	0	1	6	0	3	5		0	2	3	5	10	10	7	7	7	7	1	1	1	1
11/18/2021 16:24	11/18/2021 16:28	0	1	2	1	3	5		0	1	1	3	6.7	8.5	2	2	2	2	6	6	5	6
11/18/2021 16:22	11/18/2021 16:28	0	1	3	1	3	5		0	6	5	5	8.1	5.5	6	6	5	6	2	2	1	2	1	1	8.3	7.9	5	2	4	3	6	6	5	6
11/18/2021 16:20	11/18/2021 16:29	0	1	5	1	3	3		0	5	3	2	5	10	4	4	4	4	1	1	1	1													1	1	5	10	7	7	7	7	7	7	7	7
11/18/2021 16:24	11/18/2021 16:30	0	1	6	0	2	5		0	5	3	3	10	10	7	7	7	7	1	1	1	1
11/18/2021 16:25	11/18/2021 16:30	0	1	3	1	1	3		0	2	1	3	10	10	7	7	7	7	1	1	1	1																									1	1	1
11/18/2021 16:25	11/18/2021 16:33	0	1	6	0	4	5		0	5	2	4	5.5	8.2	4	4	4	4	4	4	4	4	1	1	5.4	8.2	4	4	4	4	4	4	4	4
11/18/2021 16:41	11/18/2021 16:51	0	1	5	1	2	3		0	5	4	2	9.3	10	5	5	5	5	2	2	2	2													1	1	4	4.9	1	3	3	3	3	4	4	3
11/18/2021 16:41	11/18/2021 16:51	0	1	4	1	3	5		0	5	3	1	10	10	7	7	7	7	1	1	1	1
11/18/2021 16:59	11/18/2021 17:03	0	1	5	0	3	5		0	5	7	3	1.3	5.3	3	3	2	2	4	5	4	5
11/18/2021 16:58	11/18/2021 17:06	0	1	5	0	4	5		0	4	5	3	9.2	9.3	6	6	6	6	2	2	2	2	1	1	8.3	9.1	6	6	6	6	6	6	6	6
11/18/2021 18:40	11/18/2021 18:45	0	1	4	1	3	5		0	1	1	3	8.3	9.1	6	5	5	6	2	2	3	2																									1	1	1
11/18/2021 18:38	11/18/2021 18:49	0	1	3	1	2	5		0	2	1	3	10	10	7	7	7	7	1	1	1	1	1	1	10	10	7	7	7	7	7	7	7	7
11/18/2021 18:50	11/18/2021 18:52	0	1	2	1	1	3		1	2	1	3	10	10	7	7	7	7	1	1	1	1																									1	1	1
11/18/2021 18:51	11/18/2021 18:55	0	1	4	1	3	5		0	4	3	5	10	10	7	7	7	7	1	1	1	1
11/18/2021 18:54	11/18/2021 18:57	0	1	3	1	2	5		0	5	4	2	10	10	7	7	7	7	1	1	1	1
11/18/2021 18:53	11/18/2021 18:57	0	1	1	1	3	5		0	2	2	3	7.8	6.7	6	6	6	6	5	5	3	4													1	1	4.7	5	4	4	5	4	6	5	5	6
11/18/2021 18:57	11/18/2021 18:59	0	1	3	1	1	5		0	5	1	5	5.4	8.3	1	2	3	4	1	2	3	6													1	1	10	10	1	2	3	4	1	2	4	6
11/18/2021 18:54	11/18/2021 18:59	0	1	6	1	3	3		0	2	1	3	10	9.8	1	1	1	1	6	7	6	7
11/18/2021 18:56	11/18/2021 19:00	0	1	4	1	3	5		0	3	2	3	10	9.9	7	7	7	7	7	7	7	7																									1	1	1
11/18/2021 18:59	11/18/2021 19:02	0	1	4	1	3	5		0	4	2	4	6.7	9.4	3	2	4	5	2	3	3	3
11/18/2021 19:00	11/18/2021 19:03	0	1	2	1	4	2		0	4	3	5	8.7	9.3	6	5	5	5	2	2	2	2	1	1	6.5	8.3	5	5	5	5	5	5	5	5
11/18/2021 19:00	11/18/2021 19:03	0	1	3	1	2	5		0	3	2	4	6.8	9.9	7	7	7	7	6	5	7	7
11/18/2021 18:59	11/18/2021 19:03	0	1	3	1	3	5		0	3	1	2	3.8	7.8	7	7	7	7	1	1	1	1
11/18/2021 19:00	11/18/2021 19:04	0	1	3	1	1	5		0	2	1	2	8	6.1	5	2	6	4	5	2	6	3																									1	1	1
11/18/2021 19:01	11/18/2021 19:04	0	1	2	1	3	4		1	3	1	3	5.7	7.9	6	6	6	6	5	5	5	5
11/18/2021 18:56	11/18/2021 19:04	0	1	4	1	2	5		0	3	2	2	8.1	7.9	6	6	6	6	2	2	2	2
11/18/2021 19:01	11/18/2021 19:05	0	1	2	1	3	5		1	2	2	5	10	10	7	7	7	7	1	1	1	1													1	1	10	10	7	7	7	7	7	7	7	7
11/18/2021 19:02	11/18/2021 19:05	0	1	2	1	1	5		0	5	2	3	6.5	7.5	2	2	2	2	3	3	3	3													1	1	7.6	8.7	5	5	5	5	5	5	5	5
11/18/2021 19:00	11/18/2021 19:05	0	1	2	1	3	5		0	2	3	4	4.6	9	5	2	2	2	6	6	6	6	1	1	7.6	7.7	6	6	7	6	7	6	6	6
11/18/2021 19:02	11/18/2021 19:06	0	1	2	1	1	5		1	6	3	1	10	10	7	7	7	7	5	7	7	1	1	1	10	10	7	7	7	7	4	7	1	7
11/18/2021 19:01	11/18/2021 19:07	0	1	3	0	2	3		0	3	2	3	9.5	10	7	7	7	7	1	1	1	1																									1	1	1
11/18/2021 19:01	11/18/2021 19:07	0	1	3	1	3	3		0	3	2	4	8.9	9.2	1	1	1	1	7	7	7	7
11/18/2021 19:03	11/18/2021 19:08	0	1	3	1	3	5		0	2	1	3	10	10	7	7	7	7	1	1	1	1
11/18/2021 19:02	11/18/2021 19:08	0	1	4	1	3	5		0	1	1	3	1	8	1	3	5	2	3	3	4	3													1	1	1	1.1	7	2	6	3	5	3	5	1
11/18/2021 19:07	11/18/2021 19:09	0	1	3	1	3	4		1	3	4	3	9.9	8.8	5	6	6	2	6	4	7	4
11/18/2021 19:06	11/18/2021 19:10	0	1	3	1	3	5		0	1	1	3	10	10	7	7	7	7	1	1	1	1
11/18/2021 19:07	11/18/2021 19:11	0	1	1	1	2	3		0	3	1	2	8.5	8	6	6	6	6	2	2	2	2
11/18/2021 19:07	11/18/2021 19:11	0	1	2	1	4	5		0	2	1	2	9.9	9.1	7	7	7	7	1	1	1	1
11/18/2021 19:07	11/18/2021 19:12	0	1	2	1	2	5		0	2	2	3	10	10	7	7	7	7	1	1	1	1													1	1	2	10	1	1	1	1	4	4	2	1
11/18/2021 19:09	11/18/2021 19:13	0	1	3	1	4	5		0	3	2	3	6	8.4	5	5	5	5	5	5	5	5
11/18/2021 19:10	11/18/2021 19:13	0	1	5	1	1	5		0	2	5	1	9.4	9.4	7	7	7	7	1	1	1	1													1	1	8	9.2	6	6	6	6	6	6	6	6
11/18/2021 19:06	11/18/2021 19:13	0	1	5	0	1	2		0	3	1	3	9.5	8.4	7	7	7	7	1	1	1	1
11/18/2021 19:11	11/18/2021 19:13	0	1	2	0	3	3		0	2	2	3	6.6	5.8	1	2	3	2	1	2	3	2
11/18/2021 19:08	11/18/2021 19:14	0	1	2	1	3	5		1	2	2	1	9.6	8.9	7	7	7	7	1	1	1	1
11/18/2021 19:07	11/18/2021 19:14	0	1	3	1	2	5		0	5	2	3	8.3	8.3	6	6	6	6	2	2	2	2	1	1	8.1	8.1	6	6	6	6	6	6	6	6
11/18/2021 19:09	11/18/2021 19:14	0	1	4	1	2	5		0	2	1	3	1	5.2	2	1	1	1	3	4	3	5
11/18/2021 19:11	11/18/2021 19:16	0	1	5	1	1	5		0	2	1	3	6.2	6.2	4	4	4	4	4	4	4	4
11/18/2021 19:06	11/18/2021 19:16	0	1	4	1	3	3		0	2	1	3	7.9	10	5	6	4	6	1	2	2	2																									1	1	1
11/18/2021 19:11	11/18/2021 19:17	0	1	5	1	1	3		0	4	1	3	10	10	7	7	7	7	1	1	1	1													1	1	9.8	7.1	7	7	7	4	3	5	4	4
11/18/2021 19:04	11/18/2021 19:17	0	1	3	1	2	3		0	1	1	3	10	10	7	7	7	7	1	1	1	1	1	1	10	10	7	7	7	7	7	7	7	7
11/18/2021 19:11	11/18/2021 19:18	0	1	5	0	3	5		0	2	1	4	10	10	7	7	7	7	1	1	1	1
11/18/2021 19:13	11/18/2021 19:19	0	1	4	0	3	5		0	4	1	3	8.3	9.2	6	6	6	6	2	2	2	2																									1	1	1
11/18/2021 19:13	11/18/2021 19:19	0	1	2	1	4	1		1	2	2	3	9.9	8.7	5	1	2	3	5	5	5	3																									1	1	1
11/18/2021 19:14	11/18/2021 19:21	0	1	4	0	3	1		0	3	1	2	6.9	9.5	4	7	5	6	1	1	1	1													1	1	8.4	9.3	4	6	6	6	6	5	7	7
11/18/2021 19:15	11/18/2021 19:21	0	1	6	0	3	5		0	5	3	3	10	10	7	7	7	7	1	1	1	1	1	1	10	10	7	7	7	7	7	7	7	7
11/18/2021 19:11	11/18/2021 19:22	0	1	4	1	2	5		0	3	2	4	10	10	7	7	7	7	1	1	1	1
11/18/2021 19:17	11/18/2021 19:23	0	1	3	1	3	3		0	2	1	2	10	10	7	7	7	7	1	1	1	1
11/18/2021 19:31	11/18/2021 19:40	0	1	3	1	3	5		0	1	1	3	10	10	7	7	7	7	7	7	7	7																									1	1	1
11/18/2021 19:37	11/18/2021 19:43	0	1	2	1	1	5		0	2	1	4	3.7	5.7	4	4	4	4	4	4	4	4
11/18/2021 19:42	11/18/2021 19:55	0	1	4	1	3	5		0	3	2	5	6.5	7.2	4	3	4	5	3	4	3	4
11/18/2021 19:37	11/18/2021 20:03	0	1	5	1	1	5		0	3	4	4	4.4	8.6	6	6	6	6	2	2	2	2													1	1	6.4	8.1	5	5	5	5	6	6	6	6
11/18/2021 20:09	11/18/2021 20:17	0	1	3	0	4	5		0	5	6	5	10	10	7	7	7	7	1	1	1	1
11/18/2021 19:51	11/18/2021 20:18	0	1	3	0	4	5		0	6	7	2	9.4	9.8	6	5	4	4	6	5	6	6	1	1	9.6	8.4	1	1	2	2	1	1	1	1
11/18/2021 20:15	11/18/2021 20:21	0	1	3	1	3	5		0	4	1	3	10	10	6	6	6	6	4	2	4	3													1	1	1.8	1.5	1	1	1	1	1	1	1	1
11/18/2021 19:11	11/19/2021 2:46	0	1	2	1	2	5		0	3	1	3	7	5.5	5	2	6	2	7	2	6	3
11/22/2021 12:27	11/22/2021 12:30	0	1	4	1	3	3		0	4	3	3	10	10	7	7	7	7	1	1	1	1	1	1	10	10	7	7	7	7	7	7	7	7
11/22/2021 12:26	11/22/2021 12:33	0	1	6	1	2	5		0	4	1	5	10	10	7	7	7	7	1	1	1	1																									1	1	1
11/22/2021 12:38	11/22/2021 12:40	0	1	2	0	3	5		0	2	7	3	4.6	5	4	4	4	4	4	4	4	4	1	1	4.7	4.8	4	4	4	4	4	4	4	4
11/22/2021 13:11	11/22/2021 13:19	0	1	6	1	4	5		0	3	2	3	10	10	7	7	7	7	1	1	1	1																									1	1	1
11/22/2021 13:18	11/22/2021 13:21	0	1	4	1	3	5		0	2	1	3	8.6	10	7	7	7	7	1	1	1	1													1	1	7.2	8.5	5	5	5	5	5	5	5	5
11/22/2021 13:21	11/22/2021 13:24	0	1	4	1	3	5		0	1	1	3	10	10	7	7	7	7	1	1	1	1	1	1	10	9.9	7	7	7	7	7	7	7	7
11/22/2021 13:18	11/22/2021 13:24	0	1	5	1	3	5		0	4	1	3	10	10	7	7	7	7	1	1	1	1
11/22/2021 13:21	11/22/2021 13:25	0	1	3	1	3	5		0	2	1	3	6.2	6.5	6	6	6	6	2	3	3	3
11/22/2021 13:26	11/22/2021 13:32	0	1	5	0	4	5		0	3	1	4	10	10	7	7	7	7	1	1	1	1
11/22/2021 13:31	11/22/2021 13:33	0	1	3	1	3	3		0	4	5	1	9.7	10	7	7	6	7	1	2	2	2
11/22/2021 13:30	11/22/2021 13:34	0	1	4	0	1	5		0	2	1	3	4.2	5.7	5	2	3	3	3	2	4	3	1	1	3.6	5.7	6	4	3	3	3	1	3	2
11/22/2021 13:38	11/22/2021 13:42	0	1	3	1	3	5		0	1	3	3	8.1	5.9	1	3	4	5	1	3	7	4													1	1	6	5.9	1	3	3	6	7	6	7	7
11/22/2021 13:39	11/22/2021 13:46	0	1	6	1	4	5		0	2	4	3	8	9	7	7	7	7	2	2	2	2	1	1	9.1	9.2	7	7	7	7	7	7	7	7
11/22/2021 13:44	11/22/2021 13:49	0	1	7	0	3	5		0	5	2	5	8.8	9.8	7	7	7	7	1	1	1	1																									1	1	1
11/22/2021 13:40	11/22/2021 13:49	0	1	6	0	3	5		0	6	6	4	9.1	9.6	7	7	7	7	1	1	1	1
11/22/2021 13:44	11/22/2021 13:49	0	1	6	1	3	5		0	6	4	3	3.9	5.5	2	5	5	5	3	3	3	3
11/22/2021 13:51	11/22/2021 13:55	0	1	1	1	4	2		0	3	1	2	7.8	8.2	6	5	6	6	2	2	3	3													1	1	7.6	8.5	5	6	5	5	6	5	4	5
11/22/2021 13:53	11/22/2021 13:58	0	1	6	1	2	5		0	3	2	3	10	10	7	7	7	7	1	1	1	1
11/22/2021 13:56	11/22/2021 14:05	0	1	6	0	2	5		0	2	1	3	3.9	10	7	7	7	7	1	1	1	1													1	1	1	10	4	4	4	4	4	4	4	4
11/22/2021 13:57	11/22/2021 14:05	0	1	7	0	3	5		0	3	7	5	9.2	8.9	7	7	7	7	1	1	1	1	1	1	8	9.1	6	7	6	6	6	6	7	7
11/22/2021 14:08	11/22/2021 14:16	0	1	6	1	2	5		0	6	2	2	7	10	7	7	7	7	1	1	1	1
11/22/2021 14:18	11/22/2021 14:19	0	1	2	0	3	5		0	6	3	2	9.3	9.3	7	7	7	7	1	1	1	1
11/22/2021 14:20	11/22/2021 14:25	0	1	7	0	1	5		0	2	4	3	5.6	10	7	7	7	7	1	1	1	1	1	1	5.6	10	7	7	7	7	7	7	7	7
11/22/2021 14:19	11/22/2021 14:27	0	1	6	0	2	5		0	4	3	3	8	9	7	7	7	7	1	1	1	1																									1	1	1
11/22/2021 14:25	11/22/2021 14:28	0	1	6	0	3	5		0	5	3	4	9.2	9.2	6	7	6	7	1	1	1	1													1	1	9.2	9.3	6	7	7	7	7	7	7	7
11/22/2021 14:26	11/22/2021 14:33	0	1	4	1	4	5		0	3	2	3	5.7	10	6	7	7	7	4	1	4	2
11/22/2021 14:31	11/22/2021 14:34	0	1	1	1	2	5		0	2	2	3	10	10	7	7	7	7	7	7	7	7	1	1	10	10	7	7	7	7	7	7	7	7
11/22/2021 14:26	11/22/2021 14:35	0	1	5	1	4	5		0	4	2	3	8.3	8.1	6	7	6	6	6	6	6	6
11/22/2021 14:33	11/22/2021 14:39	0	1	4	1	3	5		1	3	1	2	10	10	7	7	7	7	4	4	4	4
11/22/2021 14:31	11/22/2021 14:43	0	1	6	1	3	5		0	4	2	3	9.8	10	7	7	7	7	1	1	1	1													1	1	7	10	5	5	6	6	4	4	4	4
11/22/2021 14:40	11/22/2021 14:45	0	1	5	0	3	5		0	5	7	3	9	9.8	6	6	6	7	2	1	1	1
11/22/2021 14:38	11/22/2021 14:46	0	1	6	0	2	5		0	4	2	2	5.1	7.4	2	3	1	1	6	6	6	6																									1	1	1
11/22/2021 14:45	11/22/2021 14:48	0	1	6	0	4	5		1	6	6	1	7.2	9.2	6	7	7	6	1	2	2	2													1	1	6.9	8.1	3	5	5	5	6	6	6	6
11/22/2021 14:44	11/22/2021 14:49	0	1	3	1	3	5		0	6	4	5	10	9.8	7	7	7	7	1	1	1	1
11/22/2021 14:44	11/22/2021 14:51	0	1	6	0	4	5		0	4	4	4	10	10	7	7	7	7	1	1	1	1																									1	1	1
11/22/2021 14:51	11/22/2021 14:56	0	1	7	1	3	5		0	3	4	2	5.1	8	6	6	6	6	2	2	2	2
11/22/2021 14:45	11/22/2021 14:58	0	1	1	1	1	5		0	1	1	3	9	10	6	6	6	6	2	2	2	2
11/22/2021 14:55	11/22/2021 14:59	0	1	4	1	3	5		0	2	1	3	10	10	7	7	7	7	1	1	1	1	1	1	10	10	7	7	7	7	7	7	7	7
11/22/2021 14:57	11/22/2021 14:59	0	1	2	0	1	3		0	4	3	2	1.1	8.3	7	7	7	7	1	1	2	2																									1	1	1
11/22/2021 14:55	11/22/2021 15:01	0	1	5	0	2	5		0	3	1	2	3.4	7.7	1	2	2	2	5	6	5	5													1	1	2.9	7	1	2	2	2	2	2	2	2
11/22/2021 15:00	11/22/2021 15:08	0	1	7	1	2	6		1	2	2	4	10	10	7	7	7	7	1	1	1	1	1	1	10	10	7	7	7	7	7	7	7	7
11/22/2021 15:07	11/22/2021 15:11	0	1	5	1	4	5		0	6	2	2	8.2	9.2	7	7	7	7	3	2	3	3																									1	1	1
11/22/2021 15:05	11/22/2021 15:12	0	1	4	0	4	3		0	6	6	1	10	9.7	7	7	7	7	1	1	1	1
11/22/2021 15:09	11/22/2021 15:12	0	1	6	0	4	5		0	6	4	3	1	1	1	1	1	1	7	7	7	7	1	1	1	1	1	1	1	1	1	1	1	1
11/22/2021 15:06	11/22/2021 15:12	0	1	6	0	4	5		0	6	7	1	7.1	8.2	7	7	7	7	2	1	2	2
11/22/2021 15:07	11/22/2021 15:13	0	1	2	1	1	2		0	4	1	2	1.1	5.1	2	4	4	4	4	4	4	4
11/22/2021 14:35	11/22/2021 15:14	0	1	3	0	3	5		0	2	3	2	8.4	7.2	6	5	5	5	1	1	1	1
11/22/2021 15:05	11/22/2021 15:17	0	1	7	1	3	5		0	1	2	3	10	10	4	5	5	6	4	3	3	3													1	1	7.1	10	5	5	5	4	4	5	5	5
11/22/2021 15:11	11/22/2021 15:18	0	1	2	1	1	3		0	2	2	3	10	10	7	7	7	7	1	1	1	1
11/22/2021 15:12	11/22/2021 15:19	0	1	3	0	4	5		0	5	7	3	9.7	9.9	7	7	7	7	1	1	1	1	1	1	10	9.7	7	7	7	7	7	7	7	7
11/22/2021 15:19	11/22/2021 15:24	0	1	4	1	3	3		0	3	2	3	10	9.3	6	6	6	6	6	6	6	6
11/22/2021 15:20	11/22/2021 15:24	0	1	3	1	1	5		1	5	5	1	10	10	7	7	7	7	1	1	1	1
11/22/2021 15:24	11/22/2021 15:28	0	1	6	0	3	5		0	6	3	4	9	9.1	6	7	7	7	1	1	1	1																									1	1	1
11/22/2021 15:21	11/22/2021 15:33	0	1	3	0	4	5		0	6	6	1	10	10	7	7	7	7	1	1	1	1													1	1	10	10	7	7	7	7	7	7	7	7
11/22/2021 15:24	11/22/2021 15:37	0	1	3	0	3	5		0	6	6	2	9.2	9.3	6	7	6	6	1	2	2	1
11/22/2021 15:34	11/22/2021 15:39	0	1	1	1	3	3		0	5	4	3	6.7	6.2	4	7	1	4	2	6	1	7																									1	1	1
11/22/2021 15:35	11/22/2021 15:40	0	1	6	0	3	5		0	6	3	4	9.3	9.3	6	6	6	6	2	2	2	2
11/22/2021 15:34	11/22/2021 15:41	0	1	1	1	2	3		0	2	1	3	10	10	4	3	4	4	5	5	3	4													1	1	6.2	5	4	4	4	4	3	3	3	3
11/22/2021 15:36	11/22/2021 15:45	0	1	4	0	1	5		0	6	7	1	7.2	7.5	7	6	5	7	6	4	7	4	1	1	7.2	8.3	6	4	6	6	6	7	6	7
11/22/2021 15:44	11/22/2021 15:51	0	1	7	0	3	5		0	6	2	5	8.1	10	7	7	7	7	1	1	1	1
11/22/2021 15:46	11/22/2021 15:51	0	1	5	1	3	5		0	4	1	3	10	10	1	1	1	1	7	7	7	7
11/22/2021 15:31	11/22/2021 15:52	0	1	2	0	3	3		0	3	1	1	9.9	10	7	7	6	7	1	2	1	1
11/22/2021 15:49	11/22/2021 15:52	0	1	6	1	3	5		0	6	4	2	6.3	8.3	4	4	4	4	2	2	2	2													1	1	6.2	8.1	4	4	4	4	5	6	5	5
11/22/2021 15:49	11/22/2021 15:54	0	1	5	0	1	5		0	2	2	4	10	10	7	7	7	7	1	1	1	1	1	1	1	1	1	1	1	1	1	1	1	1
11/22/2021 15:23	11/22/2021 15:55	0	1	2	1	3	3		0	2	1	1	10	10	7	7	7	7	1	1	1	1	1	1	10	10	7	7	7	7	7	7	7	7
11/22/2021 15:52	11/22/2021 15:57	0	1	7	0	4	5		0	5	3	5	5.4	7.9	6	6	6	6	1	1	1	1
11/22/2021 15:53	11/22/2021 15:58	0	1	7	0	3	5		0	6	6	3	8.4	9.3	6	6	6	6	2	2	2	2																									1	1	1
11/22/2021 16:11	11/22/2021 16:14	0	1	3	1	3	5		0	2	2	5	10	10	7	7	7	7	1	1	1	1	1	1	10	10	7	7	7	7	1	1	1	1
11/22/2021 16:17	11/22/2021 16:20	0	1	4	1	3	2		0	6	6	4	10	10	7	7	7	7	1	1	1	1
11/22/2021 16:21	11/22/2021 16:31	0	1	4	1	3	5		0	3	1	3	10	10	7	7	7	7	1	1	1	1	1	1	10	10	7	7	7	7	7	7	7	7
11/22/2021 16:27	11/22/2021 16:32	0	1	3	1	2	1		0	2	3	3	9.7	10	7	1	1	1	1	1	1	1													1	1	4.9	9.5	1	4	4	2	4	4	4	4
11/22/2021 15:31	11/22/2021 16:33	0	1	5	1	2	5		0	3	3	1	7.1	10	7	7	7	7	1	1	1	1
11/22/2021 16:38	11/22/2021 16:42	0	1	6	0	3	5		0	6	3	3	1.5	5.7	4	4	4	4	4	4	4	4
11/22/2021 16:50	11/22/2021 16:55	0	1	6	0	3	5		0	5	3	2	8.2	10	7	7	6	7	1	1	1	1																									1	1	1
11/22/2021 16:49	11/22/2021 16:56	0	1	6	1	3	5		0	6	1	3	1	5	4	4	4	4	4	4	4	4
11/22/2021 16:53	11/22/2021 17:05	0	1	6	0	3	5		0	5	5	3	9	10	6	6	7	7	1	1	2	2
11/22/2021 16:55	11/22/2021 17:05	0	1	3	0	3	3		1	3	2	3	6.5	7.4	6	6	6	6	1	1	1	1	1	1	8.3	9	7	7	7	7	7	7	7	7
11/22/2021 17:04	11/22/2021 17:10	0	1	1	0	1	5		0	2	3	3	10	10	7	7	7	7	1	1	1	1	1	1	10	10	7	7	7	7	7	7	7	7
11/22/2021 17:07	11/22/2021 17:11	0	1	1	1	2	5		0	2	1	3	6.4	4.7	4	2	3	4	6	3	2	6
11/22/2021 17:10	11/22/2021 17:15	0	1	7	0	3	5		0	3	4	3	10	10	7	7	7	7	1	1	1	1													1	1	10	10	7	7	7	7	7	7	7	7
11/22/2021 17:20	11/22/2021 17:24	0	1	5	1	3	5		0	3	2	3	10	10	7	7	7	7	1	1	1	1																									1	1	1
11/22/2021 17:22	11/22/2021 17:26	0	1	4	1	2	5		0	2	2	3	10	10	7	7	7	7	1	1	1	1
11/22/2021 17:21	11/22/2021 17:27	0	1	6	0	3	5		0	3	2	4	10	10	7	7	7	7	1	1	1	1
11/22/2021 17:31	11/22/2021 17:36	0	1	6	0	3	5		0	2	4	3	7.6	8	6	6	6	6	1	1	2	2
11/22/2021 17:32	11/22/2021 17:38	0	1	6	0	2	5		0	3	1	3	5.1	10	7	7	7	7	1	1	1	1													1	1	4.6	10	7	7	7	7	7	7	7	7
11/22/2021 17:35	11/22/2021 17:40	0	1	6	1	4	5		0	1	1	4	9.8	10	7	7	7	7	1	1	1	1
11/22/2021 17:36	11/22/2021 17:42	0	1	7	1	2	5		0	3	4	5	9	9	7	7	7	7	1	1	1	1
11/22/2021 17:38	11/22/2021 17:42	0	1	2	1	3	5		1	4	2	3	10	10	7	7	7	7	1	1	1	1
11/22/2021 17:33	11/22/2021 17:43	0	1	3	1	2	5		0	5	2	4	6.1	7.8	6	6	6	7	2	1	2	2																									1	1	1
11/22/2021 17:40	11/22/2021 17:45	0	1	7	0	3	5		0	1	1	5	10	10	7	7	7	7	1	1	1	1	1	1	10	10	7	7	7	7	7	7	7	7
11/22/2021 17:40	11/22/2021 17:47	0	1	3	0	1	5		0	2	2	3	9.9	9.7	6	6	6	6	2	2	2	2													1	1	9.7	9.6	6	6	6	6	6	6	6	6
11/22/2021 17:46	11/22/2021 17:52	0	1	2	1	1	5		0	2	3	2	9	10	7	7	7	7	1	1	1	1	1	1	10	10	7	7	7	7	7	7	7	7
11/22/2021 17:49	11/22/2021 17:54	0	1	6	0	4	5		0	4	4	4	8.2	9.2	7	7	7	7	1	1	1	1													1	1	8.5	8.2	7	7	7	7	6	6	6	6
11/22/2021 17:45	11/22/2021 17:56	0	1	6	0	2	5		0	6	3	2	9.2	10	7	7	7	7	1	1	1	1
11/22/2021 17:49	11/22/2021 17:57	0	1	7	0	2	5		0	2	2	1	10	10	7	7	7	7	1	1	1	1
11/22/2021 17:51	11/22/2021 17:59	0	1	7	1	4	5		0	4	2	1	4.2	9.9	3	3	3	3	6	6	3	3													1	1	4.2	7.4	4	6	4	5	4	5	6	6
11/22/2021 17:50	11/22/2021 18:00	0	1	6	1	3	5		0	5	2	5	9.4	9.3	6	7	6	7	2	2	2	2	1	1	9.4	9.5	6	6	6	6	6	6	6	6
11/22/2021 17:57	11/22/2021 18:06	0	1	4	1	2	5		0	4	1	3	9.3	8	7	6	7	6	1	1	2	2																									1	1	1
11/22/2021 17:57	11/22/2021 18:07	0	1	7	0	2	5		0	4	2	3	1.8	10	6	6	6	6	2	1	2	2
11/22/2021 17:58	11/22/2021 18:07	0	1	3	1	1	5		0	3	2	3	10	10	6	6	7	7	1	1	1	1																									1	1	1
11/22/2021 18:05	11/22/2021 18:10	0	1	5	1	3	5		0	5	1	5	10	10	7	7	7	7	1	1	1	1
11/22/2021 18:04	11/22/2021 18:10	0	1	2	1	3	5		0	2	3	1	10	8.1	7	7	7	7	2	2	2	2
11/22/2021 18:00	11/22/2021 18:12	0	1	4	1	3	5		0	2	4	3	10	10	7	7	7	7	1	1	1	1
11/22/2021 18:04	11/22/2021 18:12	0	1	4	1	2	5		0	4	2	2	6.3	7.9	5	5	5	5	2	2	2	2													1	1	7.6	8.6	7	7	7	7	7	7	7	7
11/22/2021 18:10	11/22/2021 18:13	0	1	3	1	3	5		0	3	2	1	10	10	7	7	7	7	1	1	1	1	1	1	10	10	7	7	7	7	7	7	7	7
11/22/2021 18:07	11/22/2021 18:14	0	1	4	1	3	5		0	5	2	3	10	10	7	7	7	7	1	1	1	1
11/22/2021 18:09	11/22/2021 18:17	0	1	6	0	4	5		0	5	4	3	7.3	9.1	6	7	7	6	1	2	2	2
11/22/2021 18:10	11/22/2021 18:18	0	1	6	0	2	5		0	4	4	3	9.2	9.2	5	5	5	5	3	3	3	3
11/22/2021 18:11	11/22/2021 18:22	0	1	5	1	3	5		1	2	1	4	10	10	7	7	7	7	1	1	1	1	1	1	8.3	10	7	7	7	7	7	7	7	7
11/22/2021 18:12	11/22/2021 18:25	0	1	2	0	1	3		0	6	7	3	10	7.4	7	7	7	7	1	1	1	1
11/22/2021 18:24	11/22/2021 18:28	0	1	3	1	3	5		0	2	1	2	9.9	9.9	1	1	1	1	7	7	7	7	1	1	10	10	1	1	1	1	1	1	1	1
11/22/2021 18:23	11/22/2021 18:29	0	1	4	1	3	5		0	3	3	2	10	10	1	1	1	1	7	7	7	7													1	1	10	10	7	7	7	7	7	7	7	7
11/22/2021 18:26	11/22/2021 18:29	0	1	2	1	1	5		0	1	1	2	5.4	9.6	5	6	6	6	6	5	5	4
11/22/2021 17:42	11/22/2021 18:29	0	1	2	1	2	1		0	3	1	4	4.4	4.9	5	5	5	5	4	4	4	4																									1	1	1
11/22/2021 18:18	11/22/2021 18:29	0	1	6	0	3	5		0	5	4	4	7	8.1	6	6	6	6	2	2	2	2
11/22/2021 18:26	11/22/2021 18:29	0	1	2	1	2	5		0	5	4	2	7.9	9.4	2	1	1	1	2	2	2	2	1	1	7.8	9	5	5	5	5	6	6	6	6
11/22/2021 18:25	11/22/2021 18:31	0	1	5	1	3	5		0	2	1	5	10	10	7	7	7	7	1	1	1	1
11/22/2021 18:21	11/22/2021 18:35	0	1	5	1	3	5		1	3	2	3	10	10	7	7	7	7	1	1	1	1																									1	1	1
11/22/2021 18:28	11/22/2021 18:35	0	1	3	1	2	5		0	5	5	4	3.9	7.2	6	6	6	6	1	2	2	2
11/22/2021 18:30	11/22/2021 18:35	0	1	4	1	3	5		0	2	2	4	9.6	9.6	7	7	7	7	1	1	1	1
11/22/2021 18:06	11/22/2021 18:37	0	1	3	1	3	5		0	3	2	2	7.8	10	7	7	6	5	1	1	3	1	1	1	9.3	9.9	5	7	5	6	7	7	6	7
11/22/2021 18:27	11/22/2021 18:37	0	1	1	1	3	1		0	4	3	3	10	10	7	7	7	7	4	4	4	4													1	1	10	10	5	5	5	5	4	4	4	4
11/22/2021 18:30	11/22/2021 18:38	0	1	4	0	3	5		0	3	1	3	8.1	10	6	7	6	7	6	6	6	6																									1	1	1
11/22/2021 18:33	11/22/2021 18:40	0	1	1	0	2	5		0	6	3	5	9.5	10	7	7	7	7	1	1	1	1
11/22/2021 18:34	11/22/2021 18:42	0	1	6	0	4	5		0	4	5	2	1	9.2	5	6	5	6	1	1	1	1													1	1	1	9.2	6	6	5	6	7	7	7	7
11/22/2021 18:40	11/22/2021 18:43	0	1	3	1	3	5		0	2	1	3	10	10	7	7	7	7	1	1	1	1
11/22/2021 18:32	11/22/2021 18:45	0	1	3	1	3	5		0	3	1	2	6.9	6.8	6	5	5	4	2	3	4	1	1	1	3.9	8	3	4	4	4	4	4	3	6
11/22/2021 18:44	11/22/2021 18:46	0	1	2	0	1	3		0	2	1	2	7.5	6.6	4	4	4	4	4	4	4	4
11/22/2021 18:38	11/22/2021 18:47	0	1	3	0	1	5		0	6	7	1	10	10	7	7	7	7	1	1	1	1
11/22/2021 18:44	11/22/2021 18:48	0	1	2	1	2	3		0	2	2	1	10	10	7	7	7	7	1	1	1	1
11/22/2021 18:41	11/22/2021 18:49	0	1	2	1	3	5		1	4	3	3	10	10	7	7	7	7	1	1	1	1																									1	1	1
11/22/2021 18:47	11/22/2021 18:52	0	1	2	1	3	5		0	2	1	3	10	10	7	7	7	7	1	1	1	1
11/22/2021 18:49	11/22/2021 18:54	0	1	5	1	3	5		0	5	4	2	1.1	10	7	7	7	7	1	1	1	1																									1	1	1
11/22/2021 18:52	11/22/2021 18:55	0	1	6	1	2	5		0	5	2	5	10	10	7	7	7	7	1	1	1	1	1	1	10	10	7	7	7	7	7	7	7	7
11/22/2021 18:49	11/22/2021 18:57	0	1	6	0	3	5		0	5	2	4	10	10	7	7	7	7	1	1	1	1
11/22/2021 18:51	11/22/2021 18:58	0	1	1	1	3	5		1	2	1	2	10	10	7	7	7	7	1	1	1	1
11/22/2021 18:55	11/22/2021 18:59	0	1	1	0	3	5		0	5	1	3	10	10	1	7	5	2	1	1	3	1																									1	1	1
11/22/2021 18:54	11/22/2021 18:59	0	1	1	1	3	3		0	1	1	3	10	9	1	1	1	3	7	4	6	5													1	1	2.8	2.5	4	6	6	4	5	4	7	4
11/22/2021 18:55	11/22/2021 19:02	0	1	6	0	2	5		0	3	3	5	1.1	1	1	1	1	1	1	1	1	1
11/22/2021 18:58	11/22/2021 19:02	0	1	3	1	1	5		0	4	1	3	5.7	4.1	4	4	5	6	6	4	5	5													1	1	5	4.5	5	4	3	3	4	4	3	3
11/22/2021 18:59	11/22/2021 19:04	0	1	4	0	4	5		0	5	7	3	5.4	10	4	7	5	7	3	3	3	3
11/22/2021 19:00	11/22/2021 19:05	0	1	2	1	1	5		0	5	4	4	10	10	7	7	7	7	1	1	1	1	1	1	1	10	4	7	7	7	7	4	4	7
11/22/2021 19:00	11/22/2021 19:06	0	1	5	0	3	6	Hispanic	1	3	1	3	10	10	7	7	7	7	1	1	1	1
11/22/2021 19:03	11/22/2021 19:07	0	1	1	0	3	5		0	2	3	3	6.5	7	7	7	7	7	1	1	1	1	1	1	7.8	10	7	7	7	7	7	7	7	7
11/22/2021 19:03	11/22/2021 19:07	0	1	3	1	3	5		0	6	4	5	10	10	7	7	7	7	1	1	1	1													1	1	10	10	7	7	7	7	7	7	7	7
11/22/2021 18:57	11/22/2021 19:11	0	1	3	0	1	5		0	5	7	1	8.3	8.4	1	3	2	1	5	3	1	5
11/22/2021 19:04	11/22/2021 19:11	0	1	6	0	4	5		0	5	3	4	4	6.6	5	5	5	5	4	4	4	4
11/22/2021 19:06	11/22/2021 19:12	0	1	1	1	4	5		1	2	2	3	7.5	9	6	6	7	7	1	2	1	2													1	1	7.4	10	7	7	6	6	7	7	7	7
11/22/2021 19:09	11/22/2021 19:14	0	1	5	1	4	5		0	5	2	4	1	7.1	6	6	6	6	2	2	2	2	1	1	1	7.3	6	6	6	6	6	6	6	6
11/22/2021 19:04	11/22/2021 19:14	0	1	2	1	4	5		0	5	2	2	4	9.6	6	6	6	6	4	4	4	4
11/22/2021 19:12	11/22/2021 19:14	0	1	2	1	3	5		0	2	3	2	10	9.9	5	7	7	7	1	1	3	2
11/22/2021 19:12	11/22/2021 19:15	0	1	6	1	4	5		0	4	3	3	8	8.3	6	7	6	6	2	1	2	2													1	1	8.1	8.1	6	6	6	6	6	6	6	6
11/22/2021 19:12	11/22/2021 19:15	0	1	2	1	2	5		0	3	2	3	6.2	8.2	6	6	6	6	5	5	5	5																									1	1	1
11/22/2021 19:12	11/22/2021 19:16	0	1	2	1	2	5		0	3	1	3	10	10	7	7	7	7	1	1	1	1
11/22/2021 19:12	11/22/2021 19:16	0	1	1	1	2	5		0	3	2	2	8.7	9.6	6	6	6	6	2	2	2	2
11/22/2021 19:12	11/22/2021 19:17	0	1	3	0	3	5		0	1	1	5	10	10	7	7	7	7	1	1	1	1
11/22/2021 19:15	11/22/2021 19:18	0	1	3	1	3	5		0	4	2	5	7.8	6.7	4	4	4	4	3	2	2	2	1	1	8.3	6.3	4	4	4	4	4	4	4	4
11/22/2021 19:16	11/22/2021 19:18	0	1	2	0	2	5		0	4	2	3	8.2	8.9	7	6	6	6	5	6	7	6																									1	1	1
11/22/2021 19:15	11/22/2021 19:18	0	1	1	1	3	5		0	2	2	3	8	9	2	2	2	1	6	6	6	6																									1	1	1
11/22/2021 19:15	11/22/2021 19:19	0	1	2	1	1	3		0	3	1	2	5.9	9.8	4	6	5	6	3	5	4	6
11/22/2021 19:12	11/22/2021 19:20	0	1	6	1	1	5		0	2	2	3	6.5	8	5	5	5	5	3	3	3	3	1	1	8.3	8	5	5	5	5	5	5	5	5
11/22/2021 18:59	11/22/2021 19:21	0	1	3	1	4	5		0	5	7	5	10	10	7	7	7	7	1	1	1	1																									1	1	1
11/22/2021 19:12	11/22/2021 19:22	0	1	6	0	3	5		0	3	2	3	10	10	7	7	7	7	1	1	1	1													1	1	10	10	7	7	7	7	7	7	7	6
11/22/2021 19:17	11/22/2021 19:22	0	1	1	1	3	5		1	2	1	1	10	10	7	7	7	7	1	1	1	1	1	1	10	10	7	7	7	7	7	7	7	7
11/22/2021 19:17	11/22/2021 19:23	0	1	7	0	2	5		0	6	5	4	1	5.5	5	5	5	5	3	3	3	3
11/22/2021 19:15	11/22/2021 19:23	0	1	2	1	4	5		1	2	2	3	10	10	7	7	7	7	1	1	1	1
11/22/2021 19:16	11/22/2021 19:23	0	1	7	1	3	5		0	3	2	3	10	10	7	7	7	7	1	1	1	1													1	1	3.9	4.8	4	4	4	4	4	4	4	4
11/22/2021 19:16	11/22/2021 19:24	0	1	5	1	3	5		0	2	2	3	8.4	8.2	6	6	6	6	2	2	2	2
11/22/2021 19:19	11/22/2021 19:25	0	1	5	0	2	5		0	5	4	2	1.7	8.2	4	6	5	5	1	1	1	1
11/22/2021 19:19	11/22/2021 19:27	0	1	1	1	2	3		0	3	3	3	5	10	4	4	4	4	4	4	4	4
11/22/2021 19:24	11/22/2021 19:28	0	1	5	1	2	5		0	5	3	5	6.2	6.9	6	6	6	6	1	1	1	1	1	1	7	10	6	6	6	6	6	6	6	6
11/22/2021 19:24	11/22/2021 19:29	0	1	6	0	4	5		0	6	3	3	5	8	4	4	4	4	4	4	4	4																									1	1	1
11/22/2021 19:23	11/22/2021 19:30	0	1	3	1	4	5		0	5	4	4	6.1	10	1	1	1	1	7	7	7	7
11/22/2021 19:27	11/22/2021 19:30	0	1	4	1	1	5		0	5	5	4	10	10	7	7	7	6	1	1	1	1
11/22/2021 19:25	11/22/2021 19:33	0	1	3	1	2	5		0	3	3	3	3.6	8.1	1	1	1	1	7	7	7	7
11/22/2021 19:23	11/22/2021 19:34	0	1	7	1	1	5		0	2	3	3	10	8.1	6	6	7	7	2	2	2	1													1	1	8.1	10	5	4	5	5	7	7	6	6
11/22/2021 19:23	11/22/2021 19:34	0	1	7	0	2	5		0	3	1	2	9.2	9.7	7	7	7	7	1	2	2	2													1	1	9.2	9.4	6	7	7	7	6	7	7	7
11/22/2021 19:26	11/22/2021 19:34	0	1	7	0	4	3		0	3	3	3	10	10	7	7	7	7	1	1	1	1
11/22/2021 19:31	11/22/2021 19:34	0	1	3	1	4	5		0	3	3	1	6.2	10	1	1	1	1	1	1	1	1
11/22/2021 19:30	11/22/2021 19:36	0	1	2	0	2	5		0	2	1	3	10	10	1	1	1	1	1	1	1	1	1	1	9.4	9.1	7	7	7	7	7	7	7	7
11/22/2021 19:29	11/22/2021 19:37	0	1	6	0	3	5		0	6	2	4	5.1	8.1	6	6	6	6	2	2	2	2
11/22/2021 19:31	11/22/2021 19:38	0	1	6	1	2	5		0	5	3	3	8	9	1	1	1	1	1	1	1	1
11/22/2021 19:37	11/22/2021 19:41	0	1	1	1	3	5		0	2	2	4	10	10	1	1	1	1	4	3	4	3
11/22/2021 19:38	11/22/2021 19:42	0	1	5	1	2	5		0	2	1	3	6.1	7.4	7	7	7	7	1	1	1	1													1	1	2.7	2.4	1	1	1	1	1	1	1	1
11/22/2021 19:36	11/22/2021 19:43	0	1	2	1	3	5		1	6	3	3	10	9	6	6	7	7	2	2	1	1
11/22/2021 19:31	11/22/2021 19:43	0	1	1	1	2	5		0	6	6	1	1	1	1	1	1	1	7	5	5	4	1	1	1	1	1	1	1	1	7	6	7	4
11/22/2021 19:37	11/22/2021 19:44	0	1	4	1	1	5		0	2	1	4	9.4	9	5	7	6	7	1	1	1	1																									1	1	1
11/22/2021 19:34	11/22/2021 19:47	0	1	2	1	1	3		0	6	7	3	9	10	6	7	7	7	6	7	5	7																									1	1	1
11/22/2021 19:42	11/22/2021 19:48	0	1	4	1	3	5		0	1	1	3	10	10	1	1	1	1	1	1	1	1
11/22/2021 19:43	11/22/2021 19:50	0	1	7	0	4	5		0	3	6	2	4.1	6.9	2	2	2	2	4	5	4	5													1	1	7.3	8.3	2	2	2	2	2	2	2	2
11/22/2021 19:47	11/22/2021 19:50	0	1	3	0	1	5		0	1	1	5	9.9	10	7	7	7	7	1	1	1	1													1	1	4.4	5.7	1	1	1	1	1	1	1	1
11/22/2021 19:46	11/22/2021 19:51	0	1	4	0	4	6	Hispanic	1	5	5	3	9.8	10	6	6	6	6	2	2	2	2	1	1	9.3	9.6	6	6	6	6	6	6	6	6
11/22/2021 19:49	11/22/2021 19:52	0	1	2	0	1	3		0	5	3	4	7.4	10	7	7	7	7	1	1	1	1
11/22/2021 19:46	11/22/2021 19:52	0	1	6	1	1	5		0	5	7	4	9.9	9.5	6	6	6	6	2	2	2	2
11/22/2021 19:42	11/22/2021 19:52	0	1	7	0	4	5		0	2	3	4	6.1	7.1	7	7	7	7	2	1	2	1
11/22/2021 19:46	11/22/2021 19:53	0	1	6	1	4	5		0	2	3	3	1	6.3	7	7	7	7	1	1	1	1
11/22/2021 19:49	11/22/2021 19:53	0	1	5	1	3	5		0	2	1	3	10	10	4	4	4	5	1	3	1	5																									1	1	1
11/22/2021 19:46	11/22/2021 19:53	0	1	7	0	2	5		0	5	2	5	9.1	7	6	6	7	7	5	6	6	6	1	1	6.1	7.3	4	3	4	3	3	3	3	4
11/22/2021 19:53	11/22/2021 19:56	0	1	1	1	2	5		0	3	5	3	10	8	7	7	7	7	1	1	1	1
11/22/2021 19:54	11/22/2021 19:57	0	1	2	0	2	5		0	2	2	5	3.7	6.6	6	6	5	5	3	2	2	2	1	1	5.2	5.1	5	4	5	4	6	4	5	4
11/22/2021 19:54	11/22/2021 19:59	0	1	3	1	4	5		0	2	1	3	7.6	9.9	1	1	1	1	4	4	4	4
11/22/2021 19:55	11/22/2021 20:00	0	1	4	1	2	5		0	3	2	4	10	10	7	7	7	7	7	7	7	7													1	1	10	10	7	7	7	7	7	7	7	7
11/22/2021 19:47	11/22/2021 20:01	0	1	2	1	3	3		0	2	1	2	10	9.6	7	7	7	7	3	1	2	1													1	1	9	6	4	5	2	4	3	5	3	2
11/22/2021 19:55	11/22/2021 20:01	0	1	4	1	2	5		0	2	1	3	10	9.2	6	6	7	7	7	7	7	7																									1	1	1
11/22/2021 19:50	11/22/2021 20:01	0	1	6	1	1	5		0	3	2	3	7.3	8.1	6	7	6	7	1	1	1	1
11/22/2021 19:58	11/22/2021 20:02	0	1	3	1	2	5		1	6	4	3	10	8.4	6	6	6	6	1	2	2	1	1	1	7.2	7.7	4	5	5	4	4	4	5	5
11/22/2021 19:57	11/22/2021 20:02	0	1	2	1	4	5		0	3	3	4	10	8	1	1	1	1	7	7	7	7
11/22/2021 19:54	11/22/2021 20:02	0	1	1	0	3	6	Hispanic	1	2	7	4	7.2	6.6	6	5	6	7	2	3	3	3
11/22/2021 19:52	11/22/2021 20:02	0	1	4	1	1	5		0	3	2	3	8.2	8	7	7	6	7	1	1	1	1
11/22/2021 19:59	11/22/2021 20:03	0	1	6	0	1	5		0	5	6	3	8.1	9.2	7	7	7	7	1	1	1	1
11/22/2021 19:59	11/22/2021 20:04	0	1	6	0	3	5		0	6	3	5	7.1	8.2	7	7	7	7	1	1	1	1													1	1	1.9	7.1	1	1	1	1	1	1	1	1
11/22/2021 19:53	11/22/2021 20:04	0	1	7	1	4	5		0	3	4	3	10	10	7	7	7	7	1	1	1	1
11/22/2021 20:00	11/22/2021 20:04	0	1	2	0	3	3		0	2	2	3	10	9.9	7	7	7	7	1	1	1	1																									1	1	1
11/22/2021 19:46	11/22/2021 20:06	0	1	3	1	3	3		0	3	2	4	10	10	7	7	7	7	1	1	1	1	1	1	6.1	7	1	1	1	1	1	1	1	1
11/22/2021 20:02	11/22/2021 20:08	0	1	3	0	1	2		0	3	4	3	3.5	6.5	5	5	4	4	5	6	4	4
11/22/2021 20:02	11/22/2021 20:08	0	1	2	0	1	3		0	2	1	5	10	10	7	7	7	7	1	1	1	1
11/22/2021 19:55	11/22/2021 20:08	0	1	6	1	2	5		0	2	1	5	7.8	10	7	7	7	7	1	1	1	1	1	1	10	9.9	4	4	4	4	7	7	7	7
11/22/2021 20:03	11/22/2021 20:08	0	1	2	0	2	5		0	6	5	1	8.9	9.8	7	6	7	7	1	1	1	1													1	1	10	9.7	7	7	7	7	7	7	7	7
11/22/2021 20:00	11/22/2021 20:08	0	1	6	1	3	5		0	4	1	2	10	10	4	4	4	4	4	4	4	4																									1	1	1
11/22/2021 20:03	11/22/2021 20:09	0	1	3	0	2	5		1	6	7	5	8.8	9.2	4	6	6	6	5	2	3	3
11/22/2021 20:06	11/22/2021 20:11	0	1	2	1	1	5		0	2	1	3	8.9	7.3	1	1	1	1	5	5	5	5
11/22/2021 20:11	11/22/2021 20:15	0	1	2	1	3	5		1	3	3	1	10	10	7	7	7	7	1	1	1	1
11/22/2021 20:11	11/22/2021 20:15	0	1	1	1	1	2		0	2	2	2	8.4	9.8	7	7	6	6	1	2	2	3																									1	1	1
11/22/2021 20:12	11/22/2021 20:16	0	1	5	1	4	5		1	5	7	5	10	10	7	7	7	7	7	7	7	7
11/22/2021 20:12	11/22/2021 20:16	0	1	3	1	1	5		0	5	1	5	10	9.6	7	7	7	7	1	1	1	1	1	1	6.1	6.9	5	5	5	5	5	5	5	5
11/22/2021 20:11	11/22/2021 20:17	0	1	6	0	4	5		0	4	3	3	10	10	7	7	7	7	1	1	1	1	1	1	10	10	7	7	7	7	7	7	7	7
11/22/2021 20:14	11/22/2021 20:17	0	1	3	0	3	5		0	3	3	4	9.6	9	7	7	6	7	1	1	1	1																									1	1	1
11/22/2021 20:13	11/22/2021 20:17	0	1	3	1	3	3		0	4	2	3	6.7	8.8	6	6	7	7	1	1	1	1													1	1	7.5	7.6	6	7	7	6	6	6	6	7
11/22/2021 20:13	11/22/2021 20:19	0	1	4	0	2	5		0	6	2	4	6.3	8.2	6	6	6	6	2	2	2	2
11/22/2021 20:12	11/22/2021 20:19	0	1	6	0	2	5		0	6	4	5	4	6.6	6	6	6	6	2	2	2	2
11/22/2021 20:14	11/22/2021 20:19	0	1	7	0	3	5		0	6	4	5	10	10	7	7	7	7	1	1	1	1													1	1	1.1	10	1	1	1	1	1	1	1	1
11/22/2021 20:16	11/22/2021 20:19	0	1	3	1	1	5		0	5	2	4	8.9	9.7	7	7	7	7	1	1	1	1
11/22/2021 20:15	11/22/2021 20:19	0	1	4	0	3	5		0	4	1	3	8.5	7.9	7	6	6	7	1	2	2	2																									1	1	1
11/22/2021 20:15	11/22/2021 20:20	0	1	3	1	2	5		1	5	6	2	10	10	7	7	7	7	1	1	2	1	1	1	10	10	7	7	7	7	7	7	6	7
11/22/2021 20:17	11/22/2021 20:20	0	1	2	1	3	5		0	5	3	3	10	10	7	7	7	7	1	1	1	1													1	1	1	2.6	1	1	1	1	1	1	1	1
11/22/2021 20:16	11/22/2021 20:20	0	1	1	1	3	5		1	3	1	3	10	10	7	7	7	7	1	1	1	1
11/22/2021 20:07	11/22/2021 20:20	0	1	5	1	3	5		0	3	1	4	7.7	8	5	6	7	6	1	3	2	4													1	1	2.3	3.6	1	2	2	1	1	2	3	1
11/22/2021 20:17	11/22/2021 20:20	0	1	3	1	3	5		1	3	1	2	9.6	9.8	2	1	1	1	7	7	7	7																									1	1	1
11/22/2021 20:13	11/22/2021 20:20	0	1	7	0	4	5		0	5	4	5	7	9.2	6	6	6	1	6	6	6	6																									1	1	1
11/22/2021 20:15	11/22/2021 20:21	0	1	5	0	2	5		0	5	3	4	3	5.1	5	5	5	5	4	2	3	3
11/22/2021 20:12	11/22/2021 20:21	0	1	5	1	3	5		0	2	2	4	10	10	7	7	7	7	1	1	1	1
11/22/2021 20:19	11/22/2021 20:21	0	1	3	0	3	5		0	2	2	3	9.9	10	7	7	7	7	3	3	4	4
11/22/2021 20:18	11/22/2021 20:21	0	1	3	1	3	5		0	4	4	3	10	8.9	7	7	7	7	1	1	1	1
11/22/2021 20:11	11/22/2021 20:21	0	1	6	1	4	5		0	2	1	3	3	6	4	5	6	5	5	5	5	5
11/22/2021 20:19	11/22/2021 20:22	0	1	2	1	2	3		0	2	2	3	10	10	7	7	7	7	1	1	1	1													1	1	1	1	1	1	1	1	1	1	1	1
11/22/2021 20:15	11/22/2021 20:22	0	1	1	1	3	3		0	2	1	3	10	10	1	1	1	1	6	6	6	6
11/22/2021 20:14	11/22/2021 20:22	0	1	2	1	1	6	Mixed	0	5	1	3	8.9	8.5	2	3	3	2	6	5	3	3	1	1	3.7	5.3	2	2	2	2	2	2	2	2
11/22/2021 20:19	11/22/2021 20:23	0	1	3	1	1	5		0	5	2	3	10	9.9	7	7	7	7	1	1	1	1
11/22/2021 20:19	11/22/2021 20:23	0	1	3	1	3	5		0	3	1	5	6.2	10	7	7	7	7	3	1	4	4	1	1	3.8	5.3	4	4	4	4	4	4	4	4
11/22/2021 20:18	11/22/2021 20:23	0	1	5	1	2	5		0	3	4	4	10	10	7	7	7	7	1	1	1	1																									1	1	1
11/22/2021 20:18	11/22/2021 20:25	0	1	4	1	2	5		0	4	1	3	1	10	7	7	7	7	1	1	1	1	1	1	9.8	10	7	7	7	7	7	7	7	7
11/22/2021 20:20	11/22/2021 20:26	0	1	4	1	3	4		0	3	1	3	6.1	8.6	7	7	7	7	1	1	1	1
11/22/2021 20:16	11/22/2021 20:26	0	1	3	1	2	5		0	5	3	3	9.8	10	7	7	7	7	1	1	1	1
11/22/2021 20:24	11/22/2021 20:28	0	1	2	0	3	5		0	6	2	3	2	6	2	3	5	4	2	4	3	6	1	1	9	6	6	4	5	4	6	6	5	4
11/22/2021 20:22	11/22/2021 20:29	0	1	6	0	3	5		0	2	2	5	9.1	8.7	2	1	1	1	6	6	6	7
11/22/2021 20:24	11/22/2021 20:30	0	1	7	1	4	5		0	3	5	3	7	9.2	7	7	7	7	1	1	1	1	1	1	5.9	9.3	7	7	7	7	7	7	7	7
11/22/2021 20:13	11/22/2021 20:30	0	1	7	1	4	5		0	5	3	3	10	10	7	7	7	7	1	1	1	1													1	1	10	10	7	7	7	7	7	7	7	7
11/22/2021 20:21	11/22/2021 20:30	0	1	3	1	2	5		0	3	2	3	8.7	7.1	7	7	7	7	1	2	1	2																									1	1	1
11/22/2021 20:28	11/22/2021 20:31	0	1	3	0	3	5		0	3	2	5	9.1	9.7	3	3	2	2	6	6	5	5
11/22/2021 20:29	11/22/2021 20:33	0	1	1	1	3	5		1	2	2	3	10	10	7	7	7	7	1	1	1	1													1	1	10	10	7	7	7	7	7	7	7	7
11/22/2021 20:23	11/22/2021 20:33	0	1	6	0	2	5		0	5	4	3	2.9	7.1	4	4	5	5	4	4	4	4													1	1	9.3	9.1	6	6	6	6	5	5	5	5
11/22/2021 20:12	11/22/2021 20:33	0	1	3	0	1	5		0	6	7	2	6.7	6	6	5	6	6	2	3	3	2
11/22/2021 20:26	11/22/2021 20:33	0	1	6	1	2	5		0	5	3	2	1.8	10	7	7	7	7	1	1	1	1													1	1	1	8.2	1	1	4	1	4	4	4	4
11/22/2021 20:32	11/22/2021 20:35	0	1	3	0	3	5		0	5	4	3	1.7	7.2	2	2	2	2	4	4	4	4
11/22/2021 20:31	11/22/2021 20:35	0	1	2	1	3	5		0	2	1	5	10	10	7	7	7	7	7	7	7	7
11/22/2021 20:31	11/22/2021 20:36	0	1	2	1	2	5		0	5	3	3	8	7	5	5	5	5	6	6	6	6
11/22/2021 20:32	11/22/2021 20:36	0	1	3	1	3	5		0	2	2	2	10	10	1	1	1	1	7	7	7	7
11/22/2021 20:31	11/22/2021 20:37	0	1	1	1	1	5		0	3	2	3	10	7.6	7	1	1	1	7	7	7	7													1	1	3.4	5.2	6	6	6	6	6	6	6	6
11/22/2021 20:31	11/22/2021 20:39	0	1	6	0	3	5		0	6	2	3	8.7	9.2	6	6	6	7	2	2	2	2	1	1	9.2	9.3	6	7	6	7	7	6	7	7
11/22/2021 20:34	11/22/2021 20:39	0	1	1	1	3	5		0	3	2	2	10	10	7	7	7	7	7	7	7	7
11/22/2021 20:33	11/22/2021 20:39	0	1	3	1	3	5		0	1	1	3	9.8	10	7	7	7	7	1	1	1	1
11/22/2021 20:34	11/22/2021 20:40	0	1	2	1	1	5		0	2	1	3	10	10	1	1	1	1	1	1	1	1
11/22/2021 20:23	11/22/2021 20:40	0	1	3	0	3	5		0	6	4	3	8	10	5	6	6	7	1	1	1	1
11/22/2021 20:36	11/22/2021 20:41	0	1	1	1	1	5		0	2	2	1	10	10	7	7	7	7	1	1	1	1													1	1	1	1	1	1	1	1	1	1	1	1
11/22/2021 20:36	11/22/2021 20:41	0	1	2	0	3	3		0	3	2	3	4.7	6.3	5	5	5	5	6	6	6	6	1	1	2	7.6	1	1	1	1	1	1	1	1
11/22/2021 20:36	11/22/2021 20:42	0	1	3	0	4	5		0	5	6	5	10	10	7	7	7	7	1	1	1	1													1	1	10	10	7	7	7	7	7	7	7	7
11/22/2021 20:39	11/22/2021 20:44	0	1	3	1	2	5		0	6	6	5	7.1	9.6	6	6	6	6	2	2	2	2
11/22/2021 20:19	11/22/2021 20:44	0	1	2	1	3	5		0	2	1	3	10	10	7	7	7	7	1	1	1	1																									1	1	1
11/22/2021 20:42	11/22/2021 20:46	0	1	6	0	2	5		0	4	1	4	10	8.2	7	7	7	7	1	1	1	1																									1	1	1
11/22/2021 20:43	11/22/2021 20:47	0	1	2	0	4	5		0	2	2	3	4.3	4.9	4	4	4	4	6	5	5	4													1	1	5.2	5.4	4	4	4	4	5	4	5	4
11/22/2021 20:40	11/22/2021 20:48	0	1	2	1	3	5		0	4	6	5	10	10	1	1	1	1	4	4	4	4	1	1	10	10	1	1	1	1	1	1	1	1
11/22/2021 20:45	11/22/2021 20:48	0	1	3	1	3	5		0	2	1	3	10	10	7	7	7	7	1	1	1	1	1	1	10	10	7	7	7	7	7	7	7	7
11/22/2021 20:45	11/22/2021 20:48	0	1	3	1	2	5		0	5	2	2	7	8.2	6	6	6	6	3	2	3	3
11/22/2021 20:42	11/22/2021 20:49	0	1	6	0	3	5		0	6	3	3	10	9.6	6	6	6	6	2	2	3	2
11/22/2021 20:44	11/22/2021 20:49	0	1	7	0	4	5		0	3	2	3	1	1.9	1	1	1	1	6	6	6	6
11/22/2021 20:44	11/22/2021 20:50	0	1	7	0	2	5		0	5	5	4	6.1	10	7	7	7	7	1	1	1	1
11/22/2021 20:43	11/22/2021 20:50	0	1	1	1	4	3		0	2	2	3	10	10	7	7	7	7	1	1	1	1																									1	1	1
11/22/2021 20:48	11/22/2021 20:51	0	1	2	1	3	3		0	5	4	4	6.5	7	7	6	7	7	2	1	1	1	1	1	1	6.6	4	3	5	5	2	4	5	5
11/22/2021 20:45	11/22/2021 20:51	0	1	6	0	2	5		0	4	3	4	8.1	8	7	7	7	7	1	1	1	1
11/22/2021 20:50	11/22/2021 20:52	0	1	2	1	3	5		0	2	2	3	10	10	7	7	7	7	7	1	1	1
11/22/2021 20:50	11/22/2021 20:52	0	1	2	1	2	5		0	2	3	4	9.3	9.6	7	7	7	7	1	1	1	1	1	1	9.6	9.7	7	7	7	7	7	7	7	7
11/22/2021 20:41	11/22/2021 20:53	0	1	7	1	2	5		0	5	2	5	10	10	7	7	7	7	1	1	1	1																									1	1	1
11/22/2021 20:47	11/22/2021 20:53	0	1	4	1	1	5		0	2	2	3	9.6	9.9	7	7	7	7	7	7	7	7
11/22/2021 20:48	11/22/2021 20:53	0	1	4	1	3	5		0	3	2	3	10	10	7	7	7	7	1	1	1	1													1	1	1.4	1	1	1	1	1	1	1	1	1
11/22/2021 20:44	11/22/2021 20:53	0	1	7	1	3	5		0	2	1	3	10	10	7	7	7	7	1	1	1	1	1	1	10	10	7	7	7	7	7	7	7	7
11/22/2021 20:48	11/22/2021 20:53	0	1	6	1	4	6	Filipino, Chinese, Hawaiian: Asian- Pacific Islander	0	3	2	3	10	10	7	7	7	7	1	1	1	1
11/22/2021 20:50	11/22/2021 20:53	0	1	3	1	3	5		0	2	3	4	8	7.6	6	5	5	5	3	2	3	3
11/22/2021 20:50	11/22/2021 20:54	0	1	2	0	4	1		0	2	3	3	10	9.5	6	1	1	1	1	1	1	1
11/22/2021 20:42	11/22/2021 20:54	0	1	6	0	3	5		0	3	2	5	1	10	7	7	7	7	1	1	4	4													1	1	1	8.1	1	1	1	1	7	4	1	1
11/22/2021 20:50	11/22/2021 20:55	0	1	3	1	2	5		1	3	6	2	10	10	3	2	1	1	5	4	2	6													1	1	9.7	10	4	2	2	2	5	4	4	4
11/22/2021 20:48	11/22/2021 20:55	0	1	5	1	1	5		0	5	4	3	10	10	7	7	7	1	1	1	1	1																									1	1	1
11/22/2021 20:49	11/22/2021 20:55	0	1	2	1	3	5		0	4	2	5	9.9	10	7	7	7	7	1	2	1	2																									1	1	1
11/22/2021 20:51	11/22/2021 20:56	0	1	5	0	3	6	Mexican American	1	3	2	4	10	9.9	1	1	1	1	1	1	1	1																									1	1	1
11/22/2021 20:52	11/22/2021 20:57	0	1	3	1	3	5		0	2	1	3	10	10	7	7	7	7	1	1	1	1	1	1	10	10	7	7	7	7	7	7	7	7
11/22/2021 20:46	11/22/2021 20:58	0	1	5	1	4	5		0	3	2	1	10	10	7	7	7	7	1	1	1	1													1	1	1	1.1	1	1	1	1	1	1	1	1
11/22/2021 20:50	11/22/2021 20:58	0	1	6	1	3	5		0	3	1	4	10	10	1	1	1	1	4	4	4	4
11/22/2021 20:55	11/22/2021 20:59	0	1	5	1	2	5		0	2	1	3	10	9.7	7	7	7	7	1	1	1	1													1	1	8.4	9.2	7	7	7	7	7	7	7	7
11/22/2021 20:52	11/22/2021 20:59	0	1	3	1	3	3		0	3	1	3	6	10	7	7	4	7	4	4	4	4													1	1	5.1	6.6	7	7	7	7	4	4	4	4
11/22/2021 20:43	11/22/2021 20:59	0	1	5	0	4	5		1	3	2	2	6.1	10	1	1	1	1	1	1	1	1													1	1	10	10	7	7	7	7	7	7	7	7
11/22/2021 20:55	11/22/2021 20:59	0	1	5	0	4	5		0	5	4	4	4.8	6.8	3	4	3	3	6	6	2	3																									1	1	1
11/22/2021 20:48	11/22/2021 20:59	0	1	3	1	3	5		1	6	2	2	3	10	4	4	4	4	4	4	4	4	1	1	3	6	4	4	4	4	4	4	4	4
11/22/2021 20:54	11/22/2021 20:59	0	1	2	1	3	5		0	3	1	2	7	10	6	6	6	6	4	6	4	4
11/22/2021 20:56	11/22/2021 21:00	0	1	3	0	3	5		0	3	2	1	2.8	6.4	2	5	5	4	2	2	4	4	1	1	3.5	6.2	6	5	4	4	4	4	5	6
11/22/2021 20:56	11/22/2021 21:01	0	1	6	0	3	5		0	6	4	5	10	10	7	7	7	7	1	1	1	1													1	1	1	1	1	1	1	1	1	1	1	1
11/22/2021 20:59	11/22/2021 21:03	0	1	5	1	2	5		0	4	1	2	2	8.4	4	5	5	5	1	1	1	1
11/22/2021 20:55	11/22/2021 21:03	0	1	5	0	1	5		0	2	2	4	5.1	6.7	1	1	1	1	4	5	4	5																									1	1	1
11/22/2021 20:46	11/22/2021 21:03	0	1	6	0	1	5		0	4	1	4	1	10	7	7	7	7	1	1	1	1
11/22/2021 20:59	11/22/2021 21:03	0	1	6	0	2	5		0	5	2	5	9.4	6.4	7	7	7	7	1	1	1	1	1	1	1.4	1.7	1	1	1	1	1	1	1	1
11/22/2021 21:05	11/22/2021 21:06	0	1	1	1	4	5		0	3	3	2	9	8	6	7	7	6	2	2	3	3	1	1	6.5	7	3	4	5	5	4	3	6	4
11/22/2021 21:03	11/22/2021 21:07	0	1	3	0	3	4		1	2	1	4	7.5	10	1	1	1	1	7	7	7	7																									1	1	1
11/22/2021 21:01	11/22/2021 21:07	0	1	6	0	4	5		0	5	2	3	8.1	8.7	6	6	6	6	2	2	2	2													1	1	3.2	3.4	3	3	3	3	3	3	3	3
11/22/2021 20:16	11/22/2021 21:08	0	1	2	1	3	5		0	4	1	3	10	10	7	7	7	7	1	1	1	1
11/22/2021 20:57	11/22/2021 21:09	0	1	4	1	1	6	black and Hispinc	0	2	2	3	10	10	1	1	1	1	7	7	6	2
11/22/2021 20:55	11/22/2021 21:09	0	1	5	1	2	5		0	2	1	3	10	10	7	7	7	7	1	1	1	1
11/22/2021 21:04	11/22/2021 21:10	0	1	5	1	3	5		0	6	6	3	10	10	7	6	7	6	6	7	6	6																									1	1	1
11/22/2021 21:02	11/22/2021 21:10	0	1	3	0	3	5		0	3	2	3	10	10	7	7	7	7	1	1	1	1
11/22/2021 21:06	11/22/2021 21:11	0	1	3	1	3	5		0	3	4	4	2.3	10	1	1	1	1	7	7	7	7													1	1	1	10	7	7	7	7	4	4	4	4
11/22/2021 21:06	11/22/2021 21:12	0	1	5	0	3	5		0	4	2	4	2	8.1	4	6	7	7	4	1	2	2																									1	1	1
11/22/2021 21:10	11/22/2021 21:14	0	1	5	1	4	2		0	3	2	5	2.9	5.4	1	2	4	3	2	3	2	2	1	1	1.3	3.2	1	1	1	1	1	1	1	1
11/22/2021 21:07	11/22/2021 21:14	0	1	2	1	4	3		0	2	1	3	6.4	10	1	1	1	1	1	1	1	1
11/22/2021 21:11	11/22/2021 21:14	0	1	1	1	3	3		1	3	2	3	10	10	1	1	1	1	6	7	7	7
11/22/2021 21:08	11/22/2021 21:14	0	1	2	1	4	5		0	3	2	4	10	10	1	1	1	7	1	1	1	1																									1	1	1
11/22/2021 21:10	11/22/2021 21:16	0	1	4	1	4	5		1	5	2	3	10	10	7	7	7	7	1	1	1	1													1	1	10	10	7	7	7	7	7	7	7	7
11/22/2021 21:08	11/22/2021 21:16	0	1	5	0	4	5		0	3	4	4	8	9.2	1	1	1	1	2	2	2	2
11/22/2021 21:11	11/22/2021 21:16	0	1	3	0	3	5		0	3	2	3	6.9	7.5	6	6	6	6	2	2	2	2
11/22/2021 21:14	11/22/2021 21:17	0	1	2	0	4	5		0	2	1	2	10	10	7	7	7	7	5	7	6	6													1	1	6.4	6.3	6	6	7	7	7	7	7	7
11/22/2021 21:13	11/22/2021 21:17	0	1	6	0	1	5		0	5	3	4	8.1	8.6	5	5	6	6	3	2	2	3	1	1	8.4	9.3	7	7	7	7	7	7	7	7
11/22/2021 20:50	11/22/2021 21:17	0	1	5	1	2	5		0	2	2	2	6	9.3	7	7	7	7	2	2	2	3
11/22/2021 21:13	11/22/2021 21:17	0	1	3	1	4	5		0	5	3	5	10	8.2	1	1	1	1	5	5	5	5																									1	1	1
11/22/2021 21:12	11/22/2021 21:19	0	1	4	0	4	5		0	2	1	3	1	5.1	4	4	4	3	7	4	4	4													1	1	1	5	1	4	4	4	1	4	4	4
11/22/2021 20:53	11/22/2021 21:19	0	1	4	1	3	5		0	5	6	3	9.7	9.2	7	6	7	7	1	2	1	1
11/22/2021 21:11	11/22/2021 21:19	0	1	3	0	3	1		0	6	1	3	1	6	3	1	1	1	1	1	1	1
11/22/2021 21:11	11/22/2021 21:21	0	1	4	1	3	5		0	4	1	4	6.1	8.9	6	6	6	6	3	3	3	3																									1	1	1
11/22/2021 21:17	11/22/2021 21:21	0	1	4	1	1	5		1	6	3	1	1	10	1	1	1	1	7	7	7	7													1	1	10	10	7	7	7	7	7	7	7	7
11/22/2021 21:17	11/22/2021 21:21	0	1	6	1	3	3		0	3	5	5	1	9.2	6	6	6	6	1	1	1	1
11/22/2021 21:19	11/22/2021 21:21	0	1	2	0	2	5		0	2	2	3	6.1	7.2	6	6	6	6	6	6	6	6
11/22/2021 21:11	11/22/2021 21:22	0	1	4	0	4	5		0	3	1	3	7.1	8.5	5	6	6	6	2	2	2	2
11/22/2021 21:19	11/22/2021 21:22	0	1	6	0	1	5		0	5	2	1	3	6.9	4	5	5	4	4	3	4	3	1	1	7.8	7.8	7	6	6	6	7	6	7	6
11/22/2021 21:15	11/22/2021 21:23	0	1	4	0	3	3		0	4	5	3	1	1	1	1	1	1	1	1	1	1
11/22/2021 21:18	11/22/2021 21:23	0	1	5	1	3	5		0	3	3	3	9.3	10	7	7	7	7	4	4	4	4													1	1	9.5	10	4	4	4	4	4	4	4	4
11/22/2021 21:19	11/22/2021 21:23	0	1	1	1	1	5		0	5	2	3	8.4	9.5	7	7	7	7	1	1	1	1	1	1	7.7	9.3	5	7	7	7	7	7	7	7
11/22/2021 21:15	11/22/2021 21:24	0	1	7	0	2	5		0	5	3	5	10	10	7	7	7	7	1	1	1	1																									1	1	1
11/22/2021 21:20	11/22/2021 21:24	0	1	3	0	3	5		0	5	3	3	8.5	9.7	6	7	7	6	2	1	2	3
11/22/2021 21:22	11/22/2021 21:25	0	1	2	1	3	2		0	3	2	3	10	10	7	7	7	7	1	1	1	1																									1	1	1
11/22/2021 21:22	11/22/2021 21:25	0	1	3	1	1	5		0	3	2	2	5.7	5	4	5	3	4	4	5	4	2
11/22/2021 21:22	11/22/2021 21:26	0	1	5	1	3	5		0	4	3	4	10	10	7	7	7	7	1	1	1	1
11/22/2021 21:07	11/22/2021 21:26	0	1	5	1	3	5		0	2	1	4	10	10	7	7	7	7	1	2	1	1	1	1	9	10	7	7	7	7	7	7	7	7
11/22/2021 21:21	11/22/2021 21:26	0	1	2	1	1	5		0	3	2	3	6.2	7.1	5	6	5	7	5	6	5	5	1	1	5.5	7	4	4	4	4	3	3	3	3
11/22/2021 21:15	11/22/2021 21:26	0	1	2	1	3	5		0	3	1	3	7.6	8.7	1	1	1	1	5	5	5	5
11/22/2021 21:23	11/22/2021 21:26	0	1	3	1	3	5		0	2	1	3	10	10	7	7	7	7	1	1	1	1
11/22/2021 21:25	11/22/2021 21:27	0	1	2	1	3	5		0	2	2	3	9.9	9.5	7	7	7	7	1	1	1	1	1	1	3.5	2.6	1	1	1	1	5	5	5	5
11/22/2021 21:22	11/22/2021 21:27	0	1	5	0	3	3		0	5	4	3	6.1	4.7	4	4	4	4	1	3	3	1													1	1	2.6	4.2	3	3	5	4	4	4	5	5
11/22/2021 21:24	11/22/2021 21:27	0	1	2	1	3	5		0	1	1	3	10	10	7	7	7	7	1	1	1	1
11/22/2021 21:21	11/22/2021 21:27	0	1	6	0	4	5		0	5	3	3	10	10	7	7	7	7	1	1	1	1
11/22/2021 21:20	11/22/2021 21:27	0	1	7	0	4	5		0	6	7	4	9.3	9.4	6	6	6	6	2	2	2	2																									1	1	1
11/22/2021 21:22	11/22/2021 21:28	0	1	3	1	3	5		0	2	1	3	9.8	10	1	1	1	1	5	5	6	6
11/22/2021 21:17	11/22/2021 21:28	0	1	7	1	1	5		0	3	2	2	8.1	9.6	6	6	6	6	6	6	5	6
11/22/2021 20:33	11/22/2021 21:28	0	1	3	0	1	5		0	6	7	3	8.6	10	4	3	2	1	2	3	2	3																									1	1	1
11/22/2021 21:26	11/22/2021 21:29	0	1	3	1	4	2		0	2	3	4	8.6	9	5	2	2	2	4	4	3	3	1	1	7.7	7.9	4	2	2	2	2	2	2	2
11/22/2021 21:25	11/22/2021 21:29	0	1	2	0	1	5		0	2	1	4	7.5	7.5	7	6	6	6	3	3	2	3
11/22/2021 21:24	11/22/2021 21:29	0	1	3	1	3	2		0	5	3	4	10	10	7	7	7	7	1	1	1	1
11/22/2021 21:21	11/22/2021 21:29	0	1	4	1	2	5		0	4	4	4	4	10	1	1	1	1	4	4	4	4
11/22/2021 21:24	11/22/2021 21:29	0	1	4	1	2	5		0	6	2	4	10	9.1	1	1	1	1	7	7	7	7
11/22/2021 21:21	11/22/2021 21:30	0	1	7	0	3	5		0	5	2	4	6	9.1	7	7	7	7	1	1	1	1	1	1	5.5	9.1	7	7	7	7	7	7	7	7
11/22/2021 21:28	11/22/2021 21:30	0	1	2	1	2	5		0	2	1	5	9.9	9.1	7	7	7	7	1	1	1	1													1	1	1	1.6	1	1	1	1	1	1	1	1
11/22/2021 21:25	11/22/2021 21:30	0	1	3	1	3	5		0	5	3	3	10	10	7	7	7	7	1	1	1	1																									1	1	1
11/22/2021 21:23	11/22/2021 21:30	0	1	3	1	3	5		0	2	1	3	10	8.9	7	6	7	7	1	1	1	1
11/22/2021 21:24	11/22/2021 21:30	0	1	1	1	3	3		0	5	2	3	8.9	8.7	7	7	7	7	1	1	1	1													1	1	7.6	8.4	7	7	7	7	7	7	7	7
11/22/2021 21:28	11/22/2021 21:33	0	1	3	0	2	5		0	3	2	2	1	4.8	4	4	4	4	4	4	4	4	1	1	1	5.1	4	4	4	4	4	4	4	4
11/22/2021 21:25	11/22/2021 21:33	0	1	3	1	4	6		0	5	3	3	3.4	6.2	2	4	3	3	6	2	3	3	1	1	6.6	5.8	4	4	5	5	5	6	6	6
11/22/2021 21:29	11/22/2021 21:33	0	1	3	1	2	1		0	3	2	2	6	9	5	2	2	2	2	2	2	4
11/22/2021 21:24	11/22/2021 21:34	0	1	2	1	3	3		0	5	1	2	2.6	4.9	6	6	6	6	6	6	6	6																									1	1	1
11/22/2021 21:30	11/22/2021 21:35	0	1	4	1	4	6	noyb	1	4	2	2	1.8	10	5	5	3	6	3	3	3	3
11/22/2021 21:29	11/22/2021 21:35	0	1	6	0	4	5		0	4	2	3	2.1	10	7	7	7	7	1	1	1	1													1	1	2.1	10	7	7	7	7	7	7	7	7
11/22/2021 21:04	11/22/2021 21:35	0	1	5	1	3	5		0	5	7	3	5.7	6.2	4	5	5	5	2	3	2	2
11/22/2021 21:26	11/22/2021 21:36	0	1	3	0	3	5		1	2	1	3	7.3	10	7	7	7	7	2	3	4	2
11/22/2021 21:33	11/22/2021 21:36	0	1	3	0	3	5		0	3	2	5	10	9.7	7	7	7	7	7	7	7	7
11/22/2021 21:20	11/22/2021 21:39	0	1	7	0	2	5		0	3	2	5	10	10	7	1	1	1	6	6	6	6
11/22/2021 21:33	11/22/2021 21:39	0	1	6	0	4	5		0	6	1	3	10	10	7	7	7	7	1	1	1	1	1	1	1	1	1	1	1	1	1	1	1	1
11/22/2021 21:32	11/22/2021 21:40	0	1	6	0	2	5		0	3	3	3	5	10	7	7	7	7	1	1	1	1													1	1	1	10	1	1	1	1	1	1	1	1
11/22/2021 21:36	11/22/2021 21:40	0	1	2	1	3	5		0	2	1	3	10	10	7	7	7	7	1	1	1	1																									1	1	1
11/22/2021 21:34	11/22/2021 21:41	0	1	5	1	2	5		0	4	3	3	8.9	8.9	5	1	1	1	5	5	5	5
11/22/2021 21:31	11/22/2021 21:41	0	1	5	1	2	5		0	5	3	4	6	10	7	7	7	7	7	7	7	7
11/22/2021 21:37	11/22/2021 21:41	0	1	6	0	4	5		0	2	2	3	1	1	1	1	1	1	5	5	5	5																									1	1	1
11/22/2021 21:34	11/22/2021 21:42	0	1	6	0	4	5		0	3	1	3	1.2	1.2	3	3	3	3	3	3	3	3													1	1	1.2	1.2	2	2	2	2	2	2	2	2
11/22/2021 21:39	11/22/2021 21:43	0	1	6	0	1	5		0	2	3	5	7.1	10	7	7	7	7	1	1	1	1
11/22/2021 21:36	11/22/2021 21:43	0	1	5	1	4	6	Mutt	0	3	1	3	10	10	4	4	4	4	4	4	4	4
11/22/2021 21:32	11/22/2021 21:43	0	1	7	0	3	5		1	6	3	4	5.8	6.4	5	5	5	5	4	4	4	4
11/22/2021 21:34	11/22/2021 21:43	0	1	3	1	3	5		0	4	2	4	10	10	7	7	7	7	1	1	1	1
11/22/2021 21:39	11/22/2021 21:44	0	1	1	1	1	3		0	5	2	3	8.8	9.2	6	6	6	6	2	2	2	2																									1	1	1
11/22/2021 21:36	11/22/2021 21:44	0	1	5	0	4	5		0	3	3	5	10	10	7	7	7	7	1	1	1	1
11/22/2021 21:38	11/22/2021 21:44	0	1	3	1	1	5		0	4	2	1	10	10	7	7	7	7	1	3	1	1
11/22/2021 21:34	11/22/2021 21:44	0	1	6	1	1	5		0	6	1	3	8.2	10	5	7	7	7	1	1	1	1	1	1	8.1	10	6	7	7	7	7	7	7	7
11/22/2021 21:39	11/22/2021 21:44	0	1	2	1	2	5		0	3	5	3	10	10	7	7	7	7	1	1	1	1
11/22/2021 21:37	11/22/2021 21:45	0	1	7	0	2	5		0	3	2	4	10	10	7	7	7	7	1	1	1	1	1	1	10	10	7	7	7	7	7	7	7	7
11/22/2021 21:43	11/22/2021 21:47	0	1	1	1	1	5		0	4	2	3	4.4	7.5	1	1	1	1	5	5	5	5
11/22/2021 21:44	11/22/2021 21:48	0	1	1	1	3	2		0	3	1	4	10	10	1	1	1	1	1	1	1	1
11/22/2021 21:41	11/22/2021 21:49	0	1	4	1	2	5		0	3	1	2	2	7.3	6	6	6	7	2	5	2	5
11/22/2021 21:44	11/22/2021 21:49	0	1	5	0	4	5		0	4	4	3	1.1	9	6	6	6	6	2	2	2	2																									1	1	1
11/22/2021 21:23	11/22/2021 21:49	0	1	5	1	3	5		0	3	1	5	10	10	7	7	7	7	1	1	1	1
11/22/2021 21:37	11/22/2021 21:49	0	1	5	0	4	6	australin aborigine	0	5	6	2	10	10	7	7	7	7	1	1	1	1
11/22/2021 21:41	11/22/2021 21:49	0	1	5	0	3	5		0	1	2	3	10	1	7	1	1	1	7	6	6	6													1	1	5.8	10	1	2	2	2	7	7	7	7
11/22/2021 21:39	11/22/2021 21:49	0	1	4	0	2	5		0	6	4	1	1.9	5.9	4	4	4	4	4	4	4	4																									1	1	1
11/22/2021 20:45	11/22/2021 21:50	0	1	3	1	3	5		0	4	1	4	8.5	10	7	7	7	7	4	2	2	1
11/22/2021 21:46	11/22/2021 21:50	0	1	2	1	1	5		0	2	1	1	9.1	8.1	6	6	6	6	5	6	6	6
11/22/2021 21:44	11/22/2021 21:50	0	1	2	1	3	5		0	2	2	3	10	10	1	1	1	1	7	7	7	7	1	1	1	10	7	1	1	7	1	1	1	1
11/22/2021 21:46	11/22/2021 21:51	0	1	2	0	3	3		0	2	3	5	10	10	1	1	1	1	7	7	7	7																									1	1	1
11/22/2021 21:31	11/22/2021 21:52	0	1	7	0	1	2		0	5	1	3	6.8	8.9	7	7	7	7	1	1	2	2	1	1	10	8.7	7	7	7	7	7	7	7	7
11/22/2021 21:49	11/22/2021 21:52	0	1	3	0	3	5		0	5	1	2	7	7.5	6	6	6	6	2	2	2	2																									1	1	1
11/22/2021 21:47	11/22/2021 21:53	0	1	3	1	1	5		0	2	2	4	10	10	7	7	7	7	1	1	1	1
11/22/2021 21:45	11/22/2021 21:53	0	1	5	0	1	5		0	2	3	3	10	10	1	1	1	1	7	7	7	7
11/22/2021 21:50	11/22/2021 21:54	0	1	3	0	4	5		0	6	7	1	10	9.3	7	6	7	7	1	1	1	1
11/22/2021 21:43	11/22/2021 21:55	0	1	5	1	2	5		0	4	1	3	10	10	7	7	7	7	1	1	1	1													1	1	1	6.3	6	6	6	6	6	6	6	6
11/22/2021 21:50	11/22/2021 21:55	0	1	3	0	1	5		1	2	2	3	10	10	7	7	7	7	1	1	1	1	1	1	10	10	7	7	7	7	7	7	7	7
11/22/2021 21:53	11/22/2021 21:56	0	1	3	0	3	5		0	4	5	2	9.8	9.3	6	7	7	7	6	7	6	7
11/22/2021 21:14	11/22/2021 21:56	0	1	4	1	3	3		0	4	3	1	9.7	10	6	7	7	7	1	1	1	1													1	1	10	10	7	7	7	7	7	7	7	7
11/22/2021 21:55	11/22/2021 21:57	0	1	2	1	3	3		0	3	1	3	7.9	8.2	6	5	6	6	2	2	3	2
11/22/2021 21:44	11/22/2021 21:57	0	1	6	0	3	5		0	4	4	3	9.6	10	7	7	7	7	1	1	2	1	1	1	10	10	7	7	7	7	7	7	7	7
11/22/2021 21:52	11/22/2021 21:57	0	1	2	0	3	5		0	2	7	5	7.1	8.3	1	1	1	1	5	5	5	5	1	1	1.9	8.4	1	1	1	1	1	1	1	1
11/22/2021 21:54	11/22/2021 21:58	0	1	2	1	2	5		0	4	5	3	8	9.4	6	6	7	5	5	6	6	6
11/22/2021 21:49	11/22/2021 21:58	0	1	5	1	4	5		0	3	1	5	10	10	7	7	7	7	1	1	1	1													1	1	1	5.5	3	3	3	3	4	4	4	4
11/22/2021 21:55	11/22/2021 21:59	0	1	3	1	3	5		1	5	5	2	7.4	9.1	6	6	6	6	1	1	1	1																									1	1	1
11/22/2021 21:58	11/22/2021 22:01	0	1	2	1	4	2		0	4	4	2	10	10	7	7	7	7	7	7	7	7																									1	1	1
11/22/2021 21:59	11/22/2021 22:01	0	1	2	1	1	5		0	5	1	2	7.1	5.6	6	4	4	3	6	4	4	3													1	1	7.3	6	5	3	3	3	5	3	3	3
11/22/2021 21:55	11/22/2021 22:02	0	1	7	0	3	5		0	4	3	5	9.1	9.2	7	7	7	7	1	1	1	1
11/22/2021 21:54	11/22/2021 22:03	0	1	2	0	2	5		1	2	3	4	10	10	1	1	1	1	3	3	1	2
11/22/2021 21:57	11/22/2021 22:03	0	1	4	1	2	5		0	1	2	4	10	10	1	1	1	1	7	7	7	7
11/22/2021 21:52	11/22/2021 22:03	0	1	3	1	1	5		0	1	1	4	1	8	5	6	6	6	5	5	5	5													1	1	1	5	1	1	1	1	1	1	1	1
11/22/2021 21:57	11/22/2021 22:03	0	1	7	0	3	5		0	6	7	3	10	10	7	7	7	7	1	1	1	1
11/22/2021 22:00	11/22/2021 22:05	0	1	4	1	3	5		0	5	4	3	10	10	7	7	7	7	1	1	1	1
11/22/2021 22:01	11/22/2021 22:05	0	1	4	1	4	5		0	4	4	2	1.5	5	4	4	4	4	4	4	4	4	1	1	1.5	5	4	4	4	4	4	4	4	4
11/22/2021 21:57	11/22/2021 22:05	0	1	2	1	3	3		0	2	2	3	10	10	6	6	6	6	6	6	6	6
11/22/2021 22:01	11/22/2021 22:06	0	1	2	0	4	6		1	2	2	3	10	10	7	7	7	7	1	1	1	1
11/22/2021 22:02	11/22/2021 22:06	0	1	1	1	3	3		0	5	3	3	8.2	9.7	5	5	5	5	2	2	2	2
11/22/2021 22:02	11/22/2021 22:07	0	1	5	1	4	3		0	5	1	1	10	10	1	1	1	1	6	6	6	6	1	1	10	10	1	1	1	1	6	6	6	6
11/22/2021 22:01	11/22/2021 22:08	0	1	6	0	3	5		0	6	7	5	10	10	1	1	1	1	1	1	1	1
11/22/2021 22:02	11/22/2021 22:08	0	1	5	0	4	5		0	6	6	4	1.1	8.1	6	6	6	6	5	5	5	5													1	1	1	7.9	6	6	6	6	5	5	5	5
11/22/2021 22:05	11/22/2021 22:12	0	1	3	0	3	5		0	5	6	3	9.6	9.6	7	6	7	7	1	2	1	1
11/22/2021 22:00	11/22/2021 22:12	0	1	7	0	3	3		0	3	3	3	3.9	8.1	4	5	5	5	5	6	5	5																									1	1	1
11/22/2021 22:04	11/22/2021 22:13	0	1	4	0	4	3		0	4	2	3	8.3	9.1	7	6	5	4	1	2	3	4
11/22/2021 22:08	11/22/2021 22:14	0	1	6	0	4	5		0	5	4	2	8.1	9.2	6	6	7	6	2	1	2	2	1	1	8.2	9.1	6	6	6	6	7	7	7	7
11/22/2021 22:12	11/22/2021 22:14	0	1	1	1	2	5		0	2	1	2	8.4	9.5	6	7	7	7	3	2	3	2	1	1	10	10	7	7	7	7	7	7	7	7
11/22/2021 22:09	11/22/2021 22:15	0	1	1	1	3	3		0	3	2	1	10	9.5	2	1	2	1	7	7	5	7
11/22/2021 22:09	11/22/2021 22:16	0	1	6	0	3	5		0	3	7	5	6	6	5	6	6	6	2	2	2	2													1	1	6	6	6	6	6	6	6	6	6	6
11/22/2021 22:14	11/22/2021 22:18	0	1	3	0	3	5		0	3	7	1	10	10	7	7	7	7	1	1	1	1
11/22/2021 22:12	11/22/2021 22:20	0	1	6	1	4	5		0	4	3	4	2	9.6	7	7	7	7	6	6	6	6
11/22/2021 22:13	11/22/2021 22:20	0	1	7	0	2	5		0	5	4	2	9.2	10	6	6	6	6	2	2	2	2													1	1	9.2	10	5	5	5	5	6	6	6	6
11/22/2021 21:15	11/22/2021 22:21	0	1	4	1	3	3		0	4	3	1	8.4	8.5	7	7	6	7	2	2	3	3																									1	1	1
11/22/2021 21:16	11/22/2021 22:21	0	1	4	1	3	3		0	4	3	1	8.9	9.2	6	6	6	6	2	2	1	2													1	1	10	8.1	7	7	7	7	6	6	6	6
11/22/2021 22:18	11/22/2021 22:23	0	1	1	0	3	6	hispanic	1	3	1	2	10	10	7	7	7	7	4	4	4	4													1	1	10	10	3	4	5	4	4	3	3	4
11/22/2021 22:17	11/22/2021 22:24	0	1	7	1	2	5		0	5	2	4	9	9.1	7	7	7	7	7	7	7	7
11/22/2021 22:19	11/22/2021 22:25	0	1	6	1	4	5		0	6	5	3	6.1	7.6	6	6	6	6	4	4	4	4	1	1	6.1	7.5	6	6	6	6	5	5	6	6
11/22/2021 22:15	11/22/2021 22:25	0	1	7	0	1	5		0	5	2	4	5	7.1	5	6	6	6	2	2	2	2
11/22/2021 22:21	11/22/2021 22:27	0	1	1	1	1	3		0	1	2	3	10	10	7	7	7	7	1	1	1	1
11/22/2021 22:16	11/22/2021 22:28	0	1	2	1	1	5		0	5	6	5	10	10	7	7	7	7	1	1	1	1	1	1	10	10	7	7	7	7	7	7	7	7
11/22/2021 22:24	11/22/2021 22:28	0	1	2	1	3	5		0	3	1	4	9.4	8.8	7	7	7	7	1	1	1	1
11/22/2021 22:16	11/22/2021 22:28	0	1	7	0	2	6	MIXED	0	6	2	3	3	8.2	3	6	6	5	4	4	4	4
11/22/2021 22:25	11/22/2021 22:29	0	1	2	1	3	5		0	5	2	1	5.4	10	7	7	7	7	1	1	1	1
11/22/2021 22:26	11/22/2021 22:29	0	1	2	0	3	3		0	4	2	3	5.7	5.6	4	4	4	4	4	4	4	4													1	1	5.6	5.7	4	4	4	4	4	4	4	4
11/22/2021 22:25	11/22/2021 22:29	0	1	4	1	3	5		0	5	2	4	10	10	7	7	7	7	7	7	7	7													1	1	10	10	7	7	7	7	7	7	7	7
11/22/2021 22:25	11/22/2021 22:30	0	1	1	1	3	3		0	4	1	3	10	8.9	7	7	7	7	1	1	1	1
11/22/2021 22:05	11/22/2021 22:31	0	1	2	1	1	5		0	3	2	2	10	10	7	7	5	7	1	4	2	1																									1	1	1
11/22/2021 22:25	11/22/2021 22:31	0	1	1	1	1	5		0	2	3	3	8	10	7	7	7	7	4	4	4	4
11/22/2021 22:22	11/22/2021 22:32	0	1	6	0	2	5		0	4	2	4	8.5	9	6	6	6	6	2	2	2	2	1	1	9	9	6	6	6	6	2	2	2	2
11/22/2021 22:24	11/22/2021 22:32	0	1	2	1	1	5		0	2	1	3	10	10	7	7	7	7	7	7	7	7
11/22/2021 21:12	11/22/2021 22:32	0	1	2	1	3	3		0	2	3	3	10	9.3	7	7	7	7	1	2	2	1
11/22/2021 22:30	11/22/2021 22:33	0	1	5	1	3	3		0	3	1	4	10	10	7	7	7	7	1	1	1	1	1	1	10	10	7	7	7	7	7	7	7	7
11/22/2021 22:26	11/22/2021 22:33	0	1	7	0	4	5		0	6	4	3	7.1	10	7	7	7	7	1	1	1	7
11/22/2021 22:29	11/22/2021 22:33	0	1	1	1	1	5		0	2	2	2	3	5.5	4	2	3	5	5	5	3	5																									1	1	1
11/22/2021 22:27	11/22/2021 22:33	0	1	1	1	1	3		0	2	1	1	10	10	7	7	7	7	1	1	1	1													1	1	1	1	1	1	1	1	1	1	1	1
11/22/2021 22:30	11/22/2021 22:33	0	1	1	1	3	5		0	3	2	1	8.2	9.2	1	1	1	1	2	2	2	3													1	1	8	8.7	1	1	1	1	3	3	3	3
11/22/2021 22:30	11/22/2021 22:34	0	1	7	0	4	2		0	5	6	3	5	5.1	4	4	4	4	4	4	4	4
11/22/2021 22:22	11/22/2021 22:35	0	1	6	0	2	5		0	2	2	4	1.9	4	3	5	4	5	4	4	3	3																									1	1	1
11/22/2021 22:28	11/22/2021 22:35	0	1	4	1	3	2		0	2	2	3	1	5.7	4	4	4	4	4	4	4	4
11/22/2021 22:24	11/22/2021 22:36	0	1	4	1	4	5		0	4	4	4	10	8.5	1	1	1	1	7	7	7	7	1	1	10	8.9	1	1	1	1	1	1	1	1
11/22/2021 22:33	11/22/2021 22:37	0	1	2	0	3	5		0	4	6	1	5.1	8.1	7	6	7	7	1	1	1	1
11/22/2021 22:33	11/22/2021 22:37	0	1	4	1	3	3		0	6	2	2	9.7	10	1	1	1	1	1	1	1	1
11/22/2021 22:31	11/22/2021 22:37	0	1	3	0	2	5		0	3	1	3	5	7	5	5	5	5	3	3	3	3																									1	1	1
11/22/2021 22:32	11/22/2021 22:39	0	1	1	0	3	3		1	3	2	3	10	10	7	7	7	7	1	2	2	1													1	1	7.8	10	5	7	6	6	7	5	7	5
11/22/2021 22:27	11/22/2021 22:39	0	1	4	1	2	5		0	3	1	3	6.9	8.8	7	7	7	7	1	1	1	1
11/22/2021 22:33	11/22/2021 22:40	0	1	3	1	3	5		1	4	4	3	10	10	7	7	7	7	1	1	1	1
11/22/2021 22:33	11/22/2021 22:42	0	1	3	0	4	5		0	6	7	3	7.2	8.6	4	4	4	4	4	4	4	4
11/22/2021 22:35	11/22/2021 22:42	0	1	3	0	3	5		0	4	5	4	10	10	7	7	7	7	1	1	1	1													1	1	1	3	4	4	4	4	4	4	4	4
11/22/2021 22:37	11/22/2021 22:42	0	1	5	1	1	5		0	4	3	3	10	10	5	6	6	6	6	6	6	6	1	1	10	10	6	7	7	7	7	7	7	7
11/22/2021 22:40	11/22/2021 22:45	0	1	3	1	1	5		0	4	3	1	10	10	7	7	7	7	1	1	1	1	1	1	10	10	7	7	7	7	7	7	7	7
11/22/2021 22:42	11/22/2021 22:46	0	1	3	1	3	5		0	4	2	5	10	10	7	7	7	7	1	1	1	1
11/22/2021 22:37	11/22/2021 22:49	0	1	6	0	3	5		0	2	1	4	6.9	8.3	6	6	6	6	2	2	2	2
11/22/2021 22:44	11/22/2021 22:49	0	1	3	0	3	5		0	6	7	3	8.8	7.8	6	6	6	6	1	1	2	1
11/22/2021 22:42	11/22/2021 22:50	0	1	5	0	4	5		0	5	4	4	6.8	7.8	1	1	1	1	7	7	7	7													1	1	1.5	8	4	4	4	4	6	6	6	6
11/22/2021 22:48	11/22/2021 22:52	0	1	1	0	4	5		0	3	2	3	9.5	8	5	5	4	7	1	1	3	2
11/22/2021 22:51	11/22/2021 22:55	0	1	6	1	4	5		0	5	1	2	5.1	6.9	4	5	5	5	3	3	3	4
11/22/2021 21:48	11/22/2021 22:56	0	1	2	1	3	5		0	3	3	3	10	10	7	7	7	7	1	1	1	1													1	1	10	10	7	7	7	7	7	7	7	7
11/22/2021 22:53	11/22/2021 23:00	0	1	3	1	1	5		0	6	6	2	10	10	7	7	7	7	1	1	1	1													1	1	10	10	7	7	7	7	7	7	7	7
11/22/2021 22:56	11/22/2021 23:01	0	1	2	0	1	5		0	5	7	3	9.2	10	7	6	7	6	1	2	1	2
11/22/2021 22:59	11/22/2021 23:03	0	1	2	1	3	5		0	1	1	2	7	8.8	5	5	5	5	2	2	2	2	1	1	7.2	8	5	5	5	5	5	5	5	5
11/22/2021 22:54	11/22/2021 23:04	0	1	2	1	3	5		0	1	1	5	10	10	1	1	1	1	7	7	7	7
11/22/2021 22:58	11/22/2021 23:05	0	1	1	0	3	3		0	2	1	3	10	10	7	7	7	7	1	1	1	1
11/22/2021 23:02	11/22/2021 23:05	0	1	2	0	3	5		0	2	2	3	5.2	5.5	1	2	3	2	6	5	4	3													1	1	5.2	5.3	1	4	3	2	4	2	3	4
11/22/2021 23:00	11/22/2021 23:06	0	1	4	1	3	5		0	2	1	1	10	10	6	7	6	7	2	2	1	2	1	1	10	10	4	7	7	6	6	6	7	7
11/22/2021 23:03	11/22/2021 23:06	0	1	4	1	3	5		0	1	1	4	10	10	7	7	7	7	1	1	1	1
11/22/2021 23:03	11/22/2021 23:08	0	1	5	1	3	5		0	1	1	3	10	10	7	7	7	7	1	1	1	1	1	1	10	10	5	5	5	5	7	7	7	7
11/22/2021 23:00	11/22/2021 23:08	0	1	2	1	3	2		0	4	3	3	7.5	7	5	5	5	5	3	3	3	3													1	1	8.5	9.3	6	6	6	6	6	6	6	6
11/22/2021 22:56	11/22/2021 23:08	0	1	1	1	4	6	Not available	0	2	1	3	6.3	7.3	6	5	6	6	3	2	2	3																									1	1	1
11/22/2021 23:03	11/22/2021 23:09	0	1	1	1	4	5		0	2	2	5	5.9	7.2	6	6	6	6	7	6	6	7
11/22/2021 23:03	11/22/2021 23:09	0	1	2	1	4	3		0	4	2	3	7.4	9.4	4	5	5	5	4	4	3	3
11/22/2021 23:06	11/22/2021 23:11	0	1	3	1	2	5		0	6	4	2	9.2	9.1	7	7	7	7	2	2	2	2
11/22/2021 23:04	11/22/2021 23:12	0	1	2	0	2	5		0	2	3	1	5	10	6	5	5	6	2	2	2	2
11/22/2021 23:10	11/22/2021 23:15	0	1	3	0	4	5		0	6	7	1	10	10	7	7	7	7	1	1	1	1													1	1	10	10	7	7	7	7	1	1	1	1
11/22/2021 22:13	11/22/2021 23:15	0	1	6	0	1	3		0	2	2	2	8.7	9.1	1	1	1	1	7	7	7	7																									1	1	1
11/22/2021 23:12	11/22/2021 23:16	0	1	2	1	3	5		0	2	1	3	10	10	7	7	7	7	1	1	1	1	1	1	10	10	7	7	7	7	7	7	7	7
11/22/2021 23:11	11/22/2021 23:18	0	1	2	1	4	5		1	2	1	3	10	10	7	7	7	7	3	1	3	1
11/22/2021 23:15	11/22/2021 23:19	0	1	2	1	3	5		0	5	2	2	10	9.7	7	1	7	1	7	7	7	7
11/22/2021 23:14	11/22/2021 23:19	0	1	2	0	1	2		0	5	3	3	8.9	8.2	7	6	6	6	2	3	2	2
11/22/2021 23:16	11/22/2021 23:19	0	1	2	1	2	2		0	5	3	3	8.4	9.8	6	6	7	7	1	1	1	2													1	1	7.1	9.1	6	5	6	6	6	6	7	6
11/22/2021 23:15	11/22/2021 23:20	0	1	2	1	1	5		0	2	1	3	10	10	3	1	3	3	4	4	4	5																									1	1	1
11/22/2021 23:12	11/22/2021 23:20	0	1	4	0	1	5		0	4	4	1	4	10	1	1	1	1	1	1	1	1	1	1	10	10	1	1	1	1	7	7	7	7
11/22/2021 23:14	11/22/2021 23:21	0	1	6	1	4	5		0	6	4	5	6.3	9.8	1	1	1	1	1	1	2	2
11/22/2021 23:15	11/22/2021 23:23	0	1	6	0	4	5		0	3	2	3	1	8.1	6	5	6	6	6	5	6	6
11/22/2021 23:23	11/22/2021 23:31	0	1	7	1	4	5		0	3	3	3	8	8.5	5	6	6	6	2	2	2	2	1	1	8.2	9.2	4	3	5	4	6	6	6	6
11/22/2021 23:32	11/22/2021 23:34	0	1	3	1	3	5		0	3	2	3	7.8	8.2	7	7	6	7	2	3	1	3
11/22/2021 23:30	11/22/2021 23:35	0	1	3	1	3	5		0	3	1	4	8.6	9.9	7	6	7	6	2	2	1	2													1	1	5.8	5	5	4	3	5	3	3	4	2
11/22/2021 23:29	11/22/2021 23:35	0	1	1	1	3	6	Puerto Rican , Indian , Dominican, black	1	2	1	2	6.5	8	7	7	7	7	2	3	2	1
11/22/2021 23:30	11/22/2021 23:36	0	1	2	0	1	5		0	3	2	4	7.4	7.4	1	1	1	1	1	2	4	3	1	1	1.4	7.4	4	4	4	4	4	4	4	4
11/22/2021 23:36	11/22/2021 23:39	0	1	3	1	4	5		0	2	2	3	10	10	1	1	1	1	7	7	7	7																									1	1	1
11/22/2021 23:40	11/22/2021 23:43	0	1	2	0	2	5		0	3	3	4	7	7	6	6	6	6	1	1	1	1	1	1	4	7	3	4	4	2	4	4	3	3
11/22/2021 23:41	11/22/2021 23:47	0	1	2	0	4	5		1	5	4	1	10	9.4	6	7	6	7	2	1	2	1																									1	1	1
11/22/2021 23:42	11/22/2021 23:48	0	1	2	1	4	2		0	5	2	2	7.2	7	5	6	5	5	3	3	3	3
11/22/2021 23:51	11/22/2021 23:56	0	1	5	0	3	5		0	3	4	2	10	10	7	7	7	7	7	7	7	7
11/22/2021 23:50	11/22/2021 23:57	0	1	7	1	2	5		0	6	3	3	3	5	5	5	5	5	3	3	3	3
11/22/2021 23:55	11/22/2021 23:58	0	1	3	1	3	5		0	2	1	3	10	10	6	6	6	6	7	6	6	7
11/22/2021 23:51	11/22/2021 23:59	0	1	5	0	2	5		0	2	1	3	10	8	6	6	6	6	5	6	5	6													1	1	8.4	8.1	4	5	4	5	6	6	5	6
11/22/2021 23:56	11/23/2021 0:00	0	1	4	0	4	6	hispanic	1	3	3	5	8.2	10	7	7	7	7	2	2	2	2
11/22/2021 23:53	11/23/2021 0:00	0	1	3	0	1	5		0	6	7	1	7.8	5.9	7	5	7	7	2	2	1	1	1	1	5.6	6.1	4	4	4	5	5	4	5	5
11/22/2021 23:54	11/23/2021 0:06	0	1	6	0	4	1		1	4	1	3	7.9	10	7	7	7	7	1	1	1	1
11/23/2021 0:01	11/23/2021 0:06	0	1	1	1	1	5		0	2	2	2	10	10	1	3	3	3	6	6	6	6																									1	1	1
11/23/2021 0:02	11/23/2021 0:07	0	1	2	1	3	5		0	2	2	4	10	10	7	7	7	7	1	1	1	1													1	1	1	1	1	1	1	1	1	1	1	1
11/23/2021 0:03	11/23/2021 0:08	0	1	6	0	1	5		0	3	3	4	10	10	7	7	7	7	1	1	1	1	1	1	10	10	7	7	7	7	7	7	7	7
11/23/2021 0:05	11/23/2021 0:09	0	1	2	0	4	5		0	4	2	1	5	5.3	4	4	4	4	4	4	4	4	1	1	5.2	6	4	4	4	4	4	4	4	4
11/23/2021 0:05	11/23/2021 0:09	0	1	1	1	3	1		1	3	1	3	10	10	1	1	1	1	7	7	7	7
11/23/2021 0:07	11/23/2021 0:13	0	1	6	0	4	6	Human race	1	2	2	2	4.9	7.2	7	6	7	6	1	1	1	1
11/23/2021 0:06	11/23/2021 0:18	0	1	6	0	4	5		0	3	3	2	4.9	8.1	6	6	6	6	2	2	2	2
11/23/2021 0:18	11/23/2021 0:22	0	1	3	1	3	5		0	5	5	3	10	10	7	7	7	7	7	7	7	7													1	1	1	10	1	1	1	1	1	1	1	1
11/23/2021 0:18	11/23/2021 0:24	0	1	6	0	4	2		0	5	7	4	8.1	8.1	4	4	4	4	3	3	3	3																									1	1	1
11/23/2021 0:21	11/23/2021 0:24	0	1	5	1	1	5		0	4	4	3	10	10	7	7	7	7	1	1	1	1													1	1	2	4.3	1	1	1	1	1	1	1	1
11/23/2021 0:17	11/23/2021 0:25	0	1	6	0	3	2		0	6	4	4	10	10	7	7	7	7	1	1	1	1	1	1	9.6	10	7	7	7	7	7	7	7	7
11/22/2021 22:41	11/23/2021 0:25	0	1	1	1	3	3		0	2	7	3	10	9.1	7	7	7	7	1	1	1	1
11/23/2021 0:19	11/23/2021 0:27	0	1	2	1	3	5		0	2	1	3	10	10	7	7	7	7	2	2	2	2
11/23/2021 0:28	11/23/2021 0:33	0	1	1	1	3	5		0	2	5	4	10	10	7	7	7	7	1	1	1	1	1	1	1.9	10	7	7	7	7	7	7	7	7
11/23/2021 0:29	11/23/2021 0:33	0	1	4	1	3	5		0	2	1	5	10	10	7	7	7	7	1	1	1	1
11/23/2021 0:17	11/23/2021 0:35	0	1	2	0	2	5		0	2	2	3	5.5	5.8	5	5	5	5	3	3	4	4																									1	1	1
11/23/2021 0:21	11/23/2021 0:37	0	1	3	0	2	2		0	1	2	3	10	9.9	7	7	7	7	1	1	1	1
11/23/2021 0:34	11/23/2021 0:37	0	1	4	1	2	5		0	3	2	2	9.2	9.1	7	7	7	7	7	7	7	7													1	1	10	10	7	7	7	7	7	7	7	7
11/23/2021 0:36	11/23/2021 0:40	0	1	2	1	1	5		0	2	3	2	10	10	1	1	1	1	4	7	4	4
11/23/2021 0:19	11/23/2021 0:41	0	1	6	1	3	3		0	6	3	2	3.8	6.1	5	4	6	5	4	4	4	4
11/23/2021 0:40	11/23/2021 0:43	0	1	1	1	3	5		0	3	1	4	10	10	7	7	7	7	1	1	1	1																									1	1	1
11/23/2021 0:39	11/23/2021 0:44	0	1	2	1	2	5		0	4	1	3	6.6	7.1	6	6	6	6	3	2	2	1
11/23/2021 0:42	11/23/2021 0:48	0	1	5	1	3	5		0	2	3	2	10	10	7	7	7	7	1	1	1	1													1	1	10	10	7	7	7	7	7	7	7	7
11/23/2021 0:44	11/23/2021 0:48	0	1	4	1	3	5		0	4	2	1	10	10	7	7	7	7	1	1	1	1																									1	1	1
11/23/2021 0:44	11/23/2021 0:48	0	1	2	1	3	3		0	3	2	3	7.8	8.6	6	6	5	7	2	2	3	2
11/23/2021 0:42	11/23/2021 0:49	0	1	4	1	3	5		0	3	4	4	8.5	9.3	1	1	1	1	4	4	4	4
11/23/2021 0:45	11/23/2021 0:51	0	1	7	0	4	5		0	4	2	5	10	10	6	7	7	7	1	1	1	1	1	1	4	2.9	1	4	4	4	1	1	1	1
11/23/2021 0:49	11/23/2021 0:52	0	1	1	1	3	5		1	2	2	3	10	9.9	7	7	7	7	1	1	1	1
11/23/2021 0:59	11/23/2021 1:04	0	1	2	0	3	5		0	5	4	3	5.9	7.8	6	7	6	7	2	3	4	2
11/23/2021 0:59	11/23/2021 1:06	0	1	3	0	1	5		0	6	7	1	10	9.7	7	6	7	7	1	1	1	2													1	1	10	10	7	7	6	7	7	7	7	6
11/23/2021 1:03	11/23/2021 1:07	0	1	1	1	3	6	Hispanic	1	3	1	3	8.4	9.8	6	6	7	7	2	1	1	2	1	1	2.7	5	2	4	3	3	4	4	3	4
11/23/2021 0:58	11/23/2021 1:09	0	1	6	1	4	5		0	4	2	4	5	7	4	4	4	4	4	4	4	4
11/23/2021 1:10	11/23/2021 1:12	0	1	3	1	2	5		0	4	4	2	9.6	9.2	7	7	7	7	1	1	1	1
11/23/2021 1:11	11/23/2021 1:19	0	1	3	0	1	5		0	6	6	5	9.4	10	7	7	6	7	1	1	1	1
11/23/2021 1:15	11/23/2021 1:20	0	1	1	1	3	3		0	3	4	3	8	9	6	6	6	2	6	2	6	6																									1	1	1
11/23/2021 1:17	11/23/2021 1:22	0	1	6	1	3	5		0	6	4	3	10	10	7	7	7	7	1	1	1	1													1	1	1.8	10	1	1	1	1	1	1	1	1
11/23/2021 1:20	11/23/2021 1:28	0	1	4	1	1	5		1	3	3	3	5	5.6	5	2	3	3	2	3	3	3
11/23/2021 1:27	11/23/2021 1:34	0	1	1	1	3	5		0	2	1	3	1.6	3	4	4	4	4	1	1	1	1
11/23/2021 1:32	11/23/2021 1:35	0	1	2	1	2	3		0	6	5	4	7.2	10	1	7	7	7	1	1	1	1
11/23/2021 1:31	11/23/2021 1:35	0	1	4	1	3	5		0	4	2	3	10	10	7	7	7	7	1	1	1	1
11/23/2021 1:43	11/23/2021 1:48	0	1	6	0	2	2		0	5	3	3	8.4	10	5	6	5	6	2	1	2	1	1	1	6.7	9.4	4	6	5	4	6	7	5	6
11/23/2021 1:48	11/23/2021 1:53	0	1	3	0	2	5		0	5	7	3	9.4	10	7	7	7	7	1	1	1	1
11/23/2021 2:03	11/23/2021 2:06	0	1	4	1	3	3		0	1	1	1	10	10	7	7	7	7	1	1	1	1																									1	1	1
11/23/2021 2:01	11/23/2021 2:08	0	1	2	1	2	5		1	2	3	3	10	10	7	7	7	7	1	1	1	1	1	1	1.8	5.5	1	1	1	1	1	1	1	1
11/23/2021 2:02	11/23/2021 2:09	0	1	4	1	2	6	Mixed	0	4	2	1	4	7.1	1	1	2	3	4	3	4	4
11/23/2021 2:03	11/23/2021 2:12	0	1	3	0	3	3		0	2	1	4	10	10	7	7	7	7	1	1	1	1													1	1	10	10	7	7	7	7	7	7	7	7
11/23/2021 2:17	11/23/2021 2:24	0	1	2	1	3	5		0	3	3	3	10	10	7	7	7	7	1	1	1	1	1	1	3.5	5	1	6	1	6	4	4	4	4
11/23/2021 2:23	11/23/2021 2:29	0	1	3	0	2	5		0	5	7	2	10	9.9	7	7	7	7	7	7	7	7																									1	1	1
11/23/2021 2:27	11/23/2021 2:36	0	1	2	0	2	5		0	5	6	2	8.8	7.9	6	7	5	6	2	1	2	1	1	1	8.5	8.4	7	6	7	6	7	6	7	6
11/23/2021 2:33	11/23/2021 2:37	0	1	2	0	1	5		0	5	5	4	7.7	8.9	6	7	7	6	2	3	3	2													1	1	10	10	7	7	7	7	7	7	6	7
11/23/2021 2:31	11/23/2021 2:38	0	1	3	1	4	5		0	6	7	2	6.5	7	5	5	7	5	2	3	2	2
11/23/2021 2:30	11/23/2021 2:39	0	1	3	0	4	5		0	5	7	5	9.5	8.7	7	7	7	7	1	1	1	1
11/23/2021 2:37	11/23/2021 2:44	0	1	4	1	3	5		0	2	2	3	7.3	8.8	7	7	7	7	1	1	1	1
11/23/2021 2:39	11/23/2021 2:44	0	1	3	0	2	5		0	3	3	4	6	6.9	5	5	2	2	2	2	3	3													1	1	1.1	1.3	2	2	2	2	2	2	2	2
11/23/2021 2:40	11/23/2021 2:47	0	1	6	0	4	5		0	3	3	3	5.5	10	7	7	7	7	1	1	1	1
11/23/2021 2:45	11/23/2021 2:48	0	1	1	1	3	5		0	2	2	3	5.4	7	6	7	6	5	7	6	7	6	1	1	8.1	7.4	6	7	6	7	7	6	7	6
11/23/2021 2:44	11/23/2021 2:53	0	1	3	0	2	5		0	6	5	1	10	10	7	7	7	7	1	1	1	1																									1	1	1
11/23/2021 2:47	11/23/2021 2:53	0	1	2	1	3	6	Haitian	0	4	1	3	10	9.1	1	1	1	1	7	7	7	7	1	1	10	9.7	1	1	1	1	1	1	1	1
11/22/2021 22:03	11/23/2021 3:03	0	1	3	1	3	3		0	2	1	3	10	10	7	7	7	7	1	1	1	1																									1	1	1
11/23/2021 2:57	11/23/2021 3:04	0	1	6	0	3	5		0	2	1	3	5	8.2	7	7	7	7	1	1	1	1
11/23/2021 3:04	11/23/2021 3:06	0	1	4	0	3	3		0	2	5	1	10	10	7	7	7	7	1	1	1	1													1	1	1.7	6.1	1	1	1	1	1	1	1	1
11/23/2021 2:57	11/23/2021 3:11	0	1	6	0	2	6	Hispanic	1	4	2	4	10	10	1	1	1	1	7	7	7	7
11/23/2021 3:04	11/23/2021 3:11	0	1	4	0	3	5		0	2	2	1	3.9	6.7	6	6	6	6	4	4	4	4																									1	1	1
11/23/2021 3:04	11/23/2021 3:14	0	1	2	0	3	3		0	2	2	4	10	10	1	1	1	1	6	6	7	7
11/23/2021 3:13	11/23/2021 3:21	0	1	1	1	3	5		0	2	3	4	6	9.3	5	5	5	5	4	3	4	2
11/23/2021 3:19	11/23/2021 3:23	0	1	1	1	4	6	Hispanic	1	2	1	3	8	6.4	1	1	1	1	7	7	6	7	1	1	4.8	6.6	1	1	1	1	7	7	6	7
11/23/2021 3:21	11/23/2021 3:24	0	1	2	0	1	5		0	3	1	3	4.1	6.8	4	4	5	3	3	4	4	3													1	1	4.6	4.9	2	3	4	4	4	4	3	4
11/23/2021 3:24	11/23/2021 3:30	0	1	5	0	4	2		0	5	7	3	7	9.3	1	1	1	1	6	7	6	6
11/23/2021 3:23	11/23/2021 3:32	0	1	6	1	4	2		0	3	3	2	5.2	7.4	4	4	4	4	4	4	4	4
11/23/2021 3:28	11/23/2021 3:35	0	1	3	0	1	3		0	6	7	5	5.8	6.6	6	6	7	5	1	2	2	3	1	1	8.7	9.5	6	7	6	7	7	6	7	6
11/23/2021 3:32	11/23/2021 3:37	0	1	3	0	3	5		1	2	1	3	9.1	9.7	5	1	3	3	4	4	4	4													1	1	8.2	8.9	3	3	3	3	3	3	4	5
11/23/2021 3:29	11/23/2021 3:41	0	1	2	1	2	5		0	2	3	2	8	10	6	7	7	7	1	1	1	1
11/23/2021 3:43	11/23/2021 3:46	0	1	6	0	2	5		0	4	2	4	8.4	8.4	6	6	6	6	2	2	2	2
11/23/2021 3:43	11/23/2021 3:49	0	1	6	0	3	5		0	3	1	3	7.4	7.9	7	7	7	7	1	1	1	1	1	1	5	8	4	7	7	7	4	7	7	7
11/23/2021 3:50	11/23/2021 3:58	0	1	6	0	3	5		0	3	2	4	5	8.3	6	6	6	7	3	2	3	3																									1	1	1
11/23/2021 3:54	11/23/2021 4:00	0	1	6	1	1	5		0	3	7	3	1.2	9.5	7	7	7	7	3	3	3	3													1	1	1.5	9.1	7	7	7	7	7	7	7	7
11/23/2021 4:03	11/23/2021 4:09	0	1	3	0	2	5		0	5	7	3	10	9.4	7	7	7	7	1	1	1	1
11/23/2021 4:07	11/23/2021 4:13	0	1	3	0	3	5		0	6	6	3	10	10	6	7	7	6	1	2	1	2
11/23/2021 4:05	11/23/2021 4:15	0	1	4	1	3	6	Hispanic	1	5	4	3	9.3	9.5	1	1	1	1	6	6	6	6													1	1	9.5	9.6	5	1	1	1	1	1	1	1
11/23/2021 4:16	11/23/2021 4:20	0	1	1	1	4	5		0	2	1	5	10	10	3	2	1	1	4	4	4	4
11/23/2021 4:18	11/23/2021 4:24	0	1	6	1	1	5		0	3	4	4	7.1	7.8	6	6	5	6	2	2	2	2
11/23/2021 4:19	11/23/2021 4:24	0	1	2	1	4	5		1	3	4	3	10	10	7	7	7	7	1	1	1	1													1	1	1	10	1	4	1	1	1	1	1	1
11/23/2021 4:24	11/23/2021 4:27	0	1	2	1	1	5		0	6	4	3	4.2	7.3	6	7	6	7	1	2	1	2
11/23/2021 4:22	11/23/2021 4:28	0	1	6	0	3	1		0	5	3	1	1	10	7	7	7	7	1	1	1	1
11/23/2021 4:23	11/23/2021 4:30	0	1	7	0	3	5		0	5	2	5	7.6	9.1	6	6	7	6	2	2	2	2													1	1	2.8	8.2	2	2	3	2	4	4	3	3
11/23/2021 4:26	11/23/2021 4:32	0	1	5	1	3	3		0	4	7	3	10	9.7	7	7	7	7	1	1	1	1	1	1	7.4	10	7	7	7	7	7	7	7	7
11/23/2021 4:32	11/23/2021 4:39	0	1	1	1	3	3		0	2	1	3	10	10	7	7	7	7	1	1	1	1
11/23/2021 4:34	11/23/2021 4:39	0	1	7	0	1	5		0	1	4	3	8.1	10	7	7	7	7	7	7	7	6													1	1	8	7.7	7	7	7	7	5	4	5	4
11/23/2021 4:29	11/23/2021 4:40	0	1	5	1	1	5		0	4	2	3	2.9	5.4	3	3	3	3	4	4	4	4
11/23/2021 4:31	11/23/2021 4:40	0	1	7	0	3	5		0	6	3	5	6.1	8.2	6	6	6	6	6	6	6	6
11/23/2021 4:34	11/23/2021 4:44	0	1	6	0	3	5		0	3	2	3	7.2	9.2	5	5	5	6	2	2	2	2																									1	1	1
11/23/2021 4:36	11/23/2021 4:45	0	1	3	0	3	3		0	5	3	2	9.1	9.4	7	6	6	6	2	1	2	2																									1	1	1
11/23/2021 4:43	11/23/2021 4:45	0	1	2	1	4	5		0	5	4	3	9.9	10	7	7	7	7	7	7	7	7	1	1	7.9	10	6	6	5	7	4	5	5	4
11/23/2021 4:45	11/23/2021 4:50	0	1	3	0	3	5		0	6	4	5	10	10	7	7	7	7	1	1	1	1
11/23/2021 4:36	11/23/2021 4:50	0	1	5	0	3	5		0	5	2	3	8.1	9	7	7	7	7	2	2	2	2
11/23/2021 4:46	11/23/2021 4:50	0	1	6	0	2	5		0	2	3	5	8.2	9.4	6	6	6	6	6	6	6	6
11/23/2021 4:47	11/23/2021 4:52	0	1	3	0	4	5		0	3	1	1	10	10	7	7	7	7	1	1	1	1													1	1	10	10	6	7	6	6	6	6	7	7
11/23/2021 4:43	11/23/2021 4:54	0	1	6	0	3	5		0	2	1	5	10	10	7	7	7	7	1	1	1	1
11/23/2021 4:50	11/23/2021 4:55	0	1	5	0	2	5		0	3	5	5	9.2	9	6	6	6	6	2	1	2	2																									1	1	1
11/23/2021 4:49	11/23/2021 4:55	0	1	2	1	1	6	Mixed	1	5	3	3	1	6.2	1	1	1	1	1	1	1	1
11/23/2021 4:52	11/23/2021 4:56	0	1	5	1	1	5		0	2	1	3	10	10	7	7	7	7	1	1	1	1	1	1	10	10	7	7	7	7	7	7	7	7
11/23/2021 4:59	11/23/2021 5:04	0	1	6	0	1	5		0	5	3	3	7.1	9.1	6	6	7	6	1	1	1	1													1	1	8.1	9.2	4	4	4	4	6	6	6	6
11/23/2021 4:59	11/23/2021 5:05	0	1	6	0	3	5		0	6	2	2	2.8	10	6	6	6	6	1	1	1	1	1	1	8.6	10	6	6	6	6	1	7	7	7
11/23/2021 4:55	11/23/2021 5:06	0	1	3	0	4	5		0	6	7	2	10	9.2	6	6	6	7	2	2	2	2
11/23/2021 5:01	11/23/2021 5:12	0	1	6	0	1	5		0	4	2	4	9	10	6	6	6	6	2	2	2	2
11/23/2021 5:06	11/23/2021 5:14	0	1	6	0	4	5		0	6	4	3	6.2	7.2	4	6	6	6	4	4	4	4	1	1	7	7.3	4	4	6	6	4	4	4	4
11/23/2021 5:08	11/23/2021 5:14	0	1	6	0	3	5		0	3	3	1	8.1	9.2	7	7	7	7	1	1	1	1
11/23/2021 5:00	11/23/2021 5:15	0	1	3	0	1	5		0	5	6	5	10	9.6	7	7	7	7	2	2	1	1
11/23/2021 5:11	11/23/2021 5:18	0	1	4	1	3	5		0	4	3	5	10	10	7	7	7	7	1	1	1	1
11/23/2021 5:06	11/23/2021 5:18	0	1	7	0	2	5		0	2	1	1	6.1	10	7	7	7	7	1	1	1	1																									1	1	1
11/24/2021 9:35	11/24/2021 9:39	0	1	3	0	3	2		0	3	1	3	10	9.3	7	7	7	7	7	7	6	5
11/24/2021 9:35	11/24/2021 9:39	0	1	1	1	3	3		0	3	2	2	10	10	7	7	7	7	7	7	7	7													1	1	10	10	5	7	7	7	7	7	7	7
11/24/2021 9:37	11/24/2021 9:41	0	1	7	0	3	5		0	3	4	4	8.2	9.2	6	1	1	1	6	6	6	6																									1	1	1
11/24/2021 9:41	11/24/2021 9:42	0	1	1	1	3	3		0	2	2	2	7.6	6	5	4	5	4	6	4	5	6
11/24/2021 9:40	11/24/2021 9:43	0	1	3	1	3	5		1	4	1	1	10	10	7	7	7	7	1	1	1	1
11/24/2021 9:38	11/24/2021 9:43	0	1	2	1	2	5		0	2	1	3	10	10	7	7	7	7	1	1	1	1																									1	1	1
11/24/2021 9:39	11/24/2021 9:44	0	1	5	0	4	2		0	3	1	3	10	10	7	7	7	7	1	1	1	1
11/24/2021 9:42	11/24/2021 9:44	0	1	2	1	3	5		0	3	2	5	10	10	7	7	7	7	1	1	1	1																									1	1	1
11/24/2021 9:39	11/24/2021 9:45	0	1	4	1	1	3		0	1	3	3	10	10	7	1	1	1	7	7	7	7
11/24/2021 9:36	11/24/2021 9:45	0	1	4	1	3	5		0	1	1	3	10	10	7	7	7	7	1	1	1	1
11/24/2021 9:43	11/24/2021 9:45	0	1	3	1	2	5		0	2	4	3	8.6	10	7	7	7	7	7	7	7	7																									1	1	1
11/24/2021 9:41	11/24/2021 9:45	0	1	3	1	3	5		0	2	2	3	8	8.8	1	1	1	1	7	7	7	7													1	1	3.7	8.1	7	4	3	7	6	5	7	4
11/24/2021 9:41	11/24/2021 9:46	0	1	5	1	3	5		0	3	1	3	10	10	7	7	7	7	1	1	1	1	1	1	10	10	7	7	7	7	7	7	7	7
11/24/2021 9:43	11/24/2021 9:46	0	1	5	1	1	5		0	2	3	3	8.2	7.9	7	7	7	7	1	1	1	1
11/24/2021 9:44	11/24/2021 9:47	0	1	1	1	3	5		0	2	1	2	7	7.8	7	6	6	5	5	1	1	1
11/24/2021 9:46	11/24/2021 9:48	0	1	1	1	3	5		0	2	2	4	7.3	7.8	7	6	7	7	1	2	2	1
11/24/2021 9:45	11/24/2021 9:49	0	1	3	1	1	5		0	4	1	3	8	10	7	7	7	7	1	1	1	1													1	1	8.4	10	5	7	5	7	6	7	7	7
11/24/2021 9:45	11/24/2021 9:49	0	1	4	1	3	3		0	2	3	3	10	10	1	1	1	1	7	7	7	7	1	1	10	10	1	1	1	1	1	1	1	1
11/24/2021 9:44	11/24/2021 9:49	0	1	5	0	1	5		0	5	1	3	10	10	7	7	7	7	7	7	7	7
11/24/2021 9:47	11/24/2021 9:49	0	1	4	0	3	3		0	2	1	3	6.8	7.8	1	3	4	5	4	4	4	4
11/24/2021 9:44	11/24/2021 9:49	0	1	1	1	3	6	Mixed	1	2	2	3	9.9	10	6	7	7	7	7	7	7	7
11/24/2021 9:46	11/24/2021 9:50	0	1	5	1	1	5		0	5	5	3	9.8	9.9	7	7	7	7	1	1	1	1													1	1	10	10	7	7	7	7	7	7	7	7
11/24/2021 9:47	11/24/2021 9:50	0	1	1	1	2	3		0	2	1	3	10	7.4	4	7	5	7	6	7	5	7
11/24/2021 9:47	11/24/2021 9:50	0	1	2	1	3	5		0	3	3	3	10	10	7	7	7	7	1	1	1	1													1	1	1	3.4	1	3	3	1	1	1	1	1
11/24/2021 9:46	11/24/2021 9:50	0	1	4	0	3	1		0	4	2	4	6.7	7.3	6	6	6	6	1	1	1	1	1	1	9.8	8.6	7	7	7	7	7	7	7	7
11/24/2021 9:48	11/24/2021 9:51	0	1	2	1	4	5		0	3	3	1	4.4	8.4	7	6	6	6	6	6	6	5	1	1	6.2	7.1	6	7	6	7	6	6	6	6
11/24/2021 9:48	11/24/2021 9:51	0	1	3	1	4	5		1	2	3	3	7.3	10	7	7	7	7	2	2	2	2																									1	1	1
11/24/2021 9:47	11/24/2021 9:51	0	1	3	0	3	5		0	2	1	1	8.7	10	7	7	7	7	1	1	1	1
11/24/2021 9:45	11/24/2021 9:51	0	1	3	1	3	5		0	3	2	3	6.2	8.9	7	5	7	7	2	1	2	2																									1	1	1
11/24/2021 9:48	11/24/2021 9:51	0	1	1	1	3	3		0	2	2	4	10	9.5	6	7	6	7	1	1	3	2
11/24/2021 9:46	11/24/2021 9:52	0	1	1	1	2	3		0	2	1	3	2.8	10	1	4	3	1	1	2	2	1																									1	1	1
11/24/2021 9:50	11/24/2021 9:52	0	1	4	1	4	5		0	2	2	2	9.1	9.1	7	7	7	7	7	7	7	7													1	1	7.6	7.7	4	4	5	5	5	5	5	5
11/24/2021 9:46	11/24/2021 9:53	0	1	1	1	3	5		0	6	1	1	10	8.1	7	7	7	7	1	1	1	1
11/24/2021 9:50	11/24/2021 9:53	0	1	2	1	3	5		0	2	2	3	10	10	7	7	7	7	1	1	1	1
11/24/2021 9:49	11/24/2021 9:53	0	1	3	1	1	5		0	2	3	2	10	10	7	7	7	7	4	1	4	1
11/24/2021 9:49	11/24/2021 9:53	0	1	2	1	2	5		0	5	5	3	10	10	7	7	7	7	1	1	1	1
11/24/2021 9:48	11/24/2021 9:54	0	1	4	1	3	5		0	4	2	3	9.9	9.9	1	1	1	1	7	7	7	7													1	1	9.5	9.2	1	2	1	1	2	2	2	2
11/24/2021 9:46	11/24/2021 9:54	0	1	4	1	2	3		0	4	2	3	8.4	9.8	7	6	6	7	1	2	3	1
11/24/2021 9:49	11/24/2021 9:54	0	1	2	1	4	5		0	2	2	3	7	7.7	6	6	6	6	2	2	2	2																									1	1	1
11/24/2021 9:50	11/24/2021 9:54	0	1	3	1	3	5		0	2	2	3	10	10	7	7	7	7	1	1	1	1																									1	1	1
11/24/2021 9:51	11/24/2021 9:54	0	1	3	0	3	3		0	4	2	4	10	9.7	7	7	7	7	7	7	7	7
11/24/2021 9:53	11/24/2021 9:55	0	1	2	1	3	5		0	3	3	3	6.4	7.1	4	3	4	4	4	4	4	4													1	1	8.7	9.6	4	4	4	3	4	4	4	4
11/24/2021 9:54	11/24/2021 9:55	0	1	2	1	3	5		0	3	3	4	3.8	6.1	1	1	2	2	4	5	4	3																									1	1	1
11/24/2021 9:52	11/24/2021 9:55	0	1	2	0	4	5		0	2	2	3	1	1	1	1	1	1	7	7	7	7	1	1	1	1	1	1	1	1	7	7	7	7
11/24/2021 9:51	11/24/2021 9:55	0	1	2	1	2	5		0	2	3	3	7	10	7	7	7	7	7	7	7	7													1	1	8.3	9.7	7	7	7	7	7	7	7	7
11/24/2021 9:51	11/24/2021 9:55	0	1	4	1	3	5		0	2	4	3	4.5	7.4	4	6	6	6	5	5	5	5
11/24/2021 9:52	11/24/2021 9:55	0	1	4	0	1	5		0	5	7	4	5	7	6	6	6	6	2	2	2	2
11/24/2021 9:53	11/24/2021 9:55	0	1	2	1	3	5		0	3	1	2	1	10	7	7	7	7	1	1	1	1
11/24/2021 9:53	11/24/2021 9:56	0	1	2	1	3	5		1	2	2	3	10	8.5	7	7	7	6	1	2	2	1													1	1	7.5	10	5	7	7	7	7	7	7	7
11/24/2021 9:53	11/24/2021 9:56	0	1	4	1	1	5		0	3	3	3	9.9	10	7	7	7	7	7	7	7	7	1	1	10	10	7	7	7	7	7	7	7	7
11/24/2021 9:46	11/24/2021 9:56	0	1	2	0	2	5		0	2	2	2	10	10	7	7	7	7	1	1	1	1	1	1	10	10	7	7	7	7	7	7	7	7
11/24/2021 9:51	11/24/2021 9:56	0	1	1	1	3	5		1	2	5	2	8	9	7	7	7	7	1	1	1	1
11/24/2021 9:54	11/24/2021 9:57	0	1	2	1	2	6	Mixed	0	3	2	3	10	10	7	7	7	7	1	1	1	1
11/24/2021 9:54	11/24/2021 9:57	0	1	1	1	3	5		0	3	1	1	1.4	5	2	1	1	1	6	4	4	4																									1	1	1
11/24/2021 9:53	11/24/2021 9:57	0	1	2	1	3	5		0	2	3	3	1.4	2.2	4	3	4	6	4	6	4	6
11/24/2021 9:53	11/24/2021 9:57	0	1	2	0	3	3		0	3	3	2	8	7.8	2	2	2	2	2	4	2	3
11/24/2021 9:54	11/24/2021 9:58	0	1	3	1	2	5		0	2	3	3	10	10	7	7	7	7	1	1	1	1
11/24/2021 9:53	11/24/2021 9:58	0	1	5	1	1	3		0	2	1	3	10	10	4	4	4	4	4	4	4	4
11/24/2021 9:56	11/24/2021 9:59	0	1	1	1	2	5		0	2	2	1	9.4	10	7	7	7	7	1	1	1	1													1	1	3.7	5.4	4	3	4	3	4	4	4	4
11/24/2021 9:54	11/24/2021 9:59	0	1	4	0	2	5		0	2	2	2	10	9.9	7	7	7	7	1	1	1	1													1	1	10	10	4	5	5	5	6	6	6	6
11/24/2021 9:56	11/24/2021 9:59	0	1	2	1	3	5		0	5	2	2	2.2	5.8	4	5	3	3	3	3	3	3													1	1	7.7	6.4	5	5	5	5	5	5	5	5
11/24/2021 9:58	11/24/2021 10:00	0	1	1	0	3	2		0	5	1	3	3.2	3.4	3	4	4	4	4	4	4	4
11/24/2021 9:56	11/24/2021 10:00	0	1	3	0	3	3		0	1	1	1	10	10	7	7	7	7	1	1	1	1	1	1	10	10	7	7	7	7	7	7	7	7
11/24/2021 9:57	11/24/2021 10:00	0	1	2	1	4	5		0	3	4	4	7.6	8.3	7	7	7	7	1	1	1	1													1	1	1.7	9.1	1	6	3	1	1	1	4	4
11/24/2021 9:57	11/24/2021 10:00	0	1	2	1	3	3		0	3	1	1	3.9	10	6	6	7	7	3	2	4	4																									1	1	1
11/24/2021 9:57	11/24/2021 10:00	0	1	5	1	3	5		0	5	3	5	6.1	8.5	7	7	7	7	1	1	1	1
11/24/2021 9:58	11/24/2021 10:01	0	1	3	1	3	5		0	3	1	2	3.5	4.4	3	3	3	3	4	3	5	5
11/24/2021 9:58	11/24/2021 10:01	0	1	4	1	1	3		1	3	1	3	8.8	10	7	7	7	7	7	7	7	7
11/24/2021 9:53	11/24/2021 10:01	0	1	5	1	3	5		0	2	2	4	10	10	7	1	5	1	7	7	7	7																									1	1	1
11/24/2021 9:57	11/24/2021 10:01	0	1	3	1	2	5		0	2	2	3	6.8	7.1	5	7	6	5	3	4	2	3
11/24/2021 9:59	11/24/2021 10:01	0	1	2	1	3	5		0	1	1	3	4.1	4.2	4	4	4	4	4	3	4	4
11/24/2021 9:57	11/24/2021 10:01	0	1	2	0	3	5		0	5	2	2	10	10	1	1	1	1	1	1	1	1	1	1	10	10	7	7	7	7	7	7	7	7
11/24/2021 9:56	11/24/2021 10:01	0	1	2	1	2	5		0	3	2	3	8.7	10	6	5	7	5	1	3	3	1
11/24/2021 9:57	11/24/2021 10:02	0	1	2	1	4	5		1	1	1	1	7.5	10	7	7	7	7	1	1	1	1																									1	1	1
11/24/2021 9:56	11/24/2021 10:02	0	1	5	1	3	5		0	4	2	3	10	10	7	7	7	7	1	1	1	1	1	1	1	10	7	7	7	1	7	7	7	7
11/24/2021 9:55	11/24/2021 10:02	0	1	2	1	3	3		0	3	1	3	4	5.7	5	6	6	6	2	2	2	2																									1	1	1
11/24/2021 9:56	11/24/2021 10:02	0	1	4	1	4	5		0	4	2	3	10	10	7	7	7	7	1	1	1	1
11/24/2021 9:45	11/24/2021 10:02	0	1	1	1	3	5		0	3	1	3	10	10	7	7	7	7	1	1	1	1
11/24/2021 10:00	11/24/2021 10:02	0	1	4	0	3	5		0	5	5	3	8.2	8.5	7	7	7	7	1	1	1	1
11/24/2021 10:00	11/24/2021 10:02	0	1	2	1	3	5		0	2	1	3	8.5	9.5	6	5	6	7	2	4	4	4													1	1	8.4	8.7	2	4	4	4	4	4	4	4
11/24/2021 10:00	11/24/2021 10:02	0	1	3	1	1	5		0	4	2	3	10	10	7	7	7	7	1	1	1	1	1	1	1	9.8	1	4	4	1	3	3	3	3
11/24/2021 9:53	11/24/2021 10:03	0	1	5	1	3	5		0	2	2	3	9	8.2	7	7	7	7	2	2	2	2
11/24/2021 9:59	11/24/2021 10:03	0	1	3	1	2	5		0	3	1	3	2.8	4.1	4	5	5	6	3	3	3	3													1	1	1	1	1	1	1	1	1	1	1	1
11/24/2021 9:55	11/24/2021 10:03	0	1	5	1	3	5		0	3	2	2	10	10	7	7	7	7	1	1	1	1													1	1	10	10	7	7	7	7	7	7	7	7
11/24/2021 9:59	11/24/2021 10:04	0	1	2	1	3	5		1	5	3	2	9	9.6	7	7	7	7	1	1	1	1
11/24/2021 9:54	11/24/2021 10:04	0	1	3	0	1	3		0	5	2	2	10	10	7	7	7	7	1	1	1	1																									1	1	1
11/24/2021 10:00	11/24/2021 10:05	0	1	4	1	3	5		0	4	3	2	9.1	9.8	7	7	7	7	1	1	2	1
11/24/2021 9:58	11/24/2021 10:05	0	1	5	1	4	4		0	4	3	4	7.1	9	4	5	5	5	3	2	2	3																									1	1	1
11/24/2021 10:01	11/24/2021 10:05	0	1	3	1	2	5		0	3	1	3	8.9	5.7	1	1	1	1	1	3	2	1	1	1	2	6.5	4	4	4	4	5	5	5	5
11/24/2021 10:02	11/24/2021 10:05	0	1	2	1	2	5		0	2	3	2	4.4	10	7	7	7	7	1	1	1	1
11/24/2021 10:00	11/24/2021 10:05	0	1	2	0	2	5		0	2	2	3	8.3	10	7	7	7	7	7	7	7	7
11/24/2021 9:57	11/24/2021 10:05	0	1	2	1	2	6	Hispanic	1	4	2	3	7.3	7.2	4	4	4	4	5	5	5	5
11/24/2021 9:58	11/24/2021 10:05	0	1	1	0	1	3		1	2	2	5	10	10	7	7	7	7	1	2	2	3																									1	1	1
11/24/2021 10:01	11/24/2021 10:05	0	1	2	0	3	5		0	4	2	3	10	10	7	7	7	7	1	1	1	1
11/24/2021 10:04	11/24/2021 10:06	0	1	2	1	4	2		0	3	6	3	6.9	6.3	1	4	6	4	5	2	2	3
11/24/2021 10:00	11/24/2021 10:06	0	1	5	1	3	5		0	3	1	3	6.2	10	7	7	7	7	1	1	1	1
11/24/2021 10:01	11/24/2021 10:06	0	1	2	1	1	5		0	6	7	4	9.5	10	6	6	6	6	2	2	2	2																									1	1	1
11/24/2021 10:04	11/24/2021 10:07	0	1	2	0	4	5		0	2	3	3	2.7	3.2	1	3	3	4	5	5	6	4
11/24/2021 9:59	11/24/2021 10:07	0	1	3	1	2	5		0	3	3	4	10	10	7	7	7	7	1	1	1	1	1	1	9.6	10	7	7	7	7	7	7	7	7
11/24/2021 10:05	11/24/2021 10:07	0	1	3	1	3	5		1	3	3	4	9.9	10	1	1	1	1	1	1	1	1
11/24/2021 10:05	11/24/2021 10:08	0	1	3	0	4	5		0	6	5	3	6.3	7.5	5	5	5	5	3	3	3	3																									1	1	1
11/24/2021 10:01	11/24/2021 10:08	0	1	5	1	3	5		0	2	4	4	10	10	1	1	1	1	7	7	7	7
11/24/2021 10:05	11/24/2021 10:08	0	1	1	1	2	5		0	3	4	3	5.7	8.8	4	5	5	5	4	4	4	4																									1	1	1
11/24/2021 10:05	11/24/2021 10:09	0	1	3	1	3	5		0	1	3	3	9.2	8.8	7	6	7	7	1	1	1	1													1	1	8.4	9.7	7	7	7	7	7	7	7	7
11/24/2021 10:02	11/24/2021 10:09	0	1	5	0	1	5		0	2	7	2	9.5	9.6	7	7	7	7	7	7	7	7													1	1	9.3	10	7	7	7	7	7	7	7	7
11/24/2021 10:04	11/24/2021 10:09	0	1	5	1	3	5		0	3	2	5	9.7	10	7	7	7	7	7	5	5	5													1	1	1	1.1	3	3	3	3	1	1	1	1
11/24/2021 10:07	11/24/2021 10:09	0	1	2	1	3	3		0	5	5	3	10	10	7	7	7	7	1	1	1	1
11/24/2021 10:05	11/24/2021 10:09	0	1	2	0	3	3		0	3	2	3	10	10	7	7	7	7	1	1	3	1
11/24/2021 9:58	11/24/2021 10:10	0	1	2	0	2	5		0	2	1	1	4.9	6.1	5	5	5	5	3	3	3	3
11/24/2021 10:06	11/24/2021 10:10	0	1	5	1	2	5		0	3	2	2	8.9	10	7	7	7	7	7	7	7	7
11/24/2021 10:05	11/24/2021 10:10	0	1	5	1	3	5		0	3	2	3	10	10	7	7	7	7	1	1	1	1
11/24/2021 10:05	11/24/2021 10:10	0	1	2	0	4	5		0	1	2	3	10	9.3	1	1	1	1	7	5	4	4
11/24/2021 10:05	11/24/2021 10:10	0	1	2	0	3	3		0	2	3	3	8.6	9.7	6	7	7	6	2	3	4	3
11/24/2021 10:06	11/24/2021 10:10	0	1	2	0	3	5		0	1	2	3	10	10	7	7	7	7	1	1	1	1	1	1	10	10	7	7	7	7	7	7	7	7
11/24/2021 10:04	11/24/2021 10:10	0	1	2	1	3	5		1	5	3	3	8	9.5	5	6	6	7	1	1	1	1
11/24/2021 10:05	11/24/2021 10:10	0	1	1	0	2	3		0	2	1	4	9.8	10	7	5	4	7	1	5	1	1													1	1	7.3	6.3	3	3	6	6	5	4	4	5
11/24/2021 9:55	11/24/2021 10:10	0	1	4	1	2	5		0	5	5	4	7	8.9	6	6	7	7	2	2	1	1
11/24/2021 9:58	11/24/2021 10:10	0	1	2	0	3	3		0	5	5	3	8.4	10	7	7	7	7	7	1	7	7	1	1	9.3	10	7	7	7	7	7	7	7	7
11/24/2021 10:02	11/24/2021 10:11	0	1	3	1	4	5		0	5	1	3	1	8.1	6	6	6	6	2	2	2	2													1	1	1	4.9	2	6	6	6	6	6	6	6
11/24/2021 10:03	11/24/2021 10:11	0	1	3	0	2	5		0	3	1	1	3.7	6.6	5	5	5	5	4	4	4	4	1	1	3.8	6.7	5	5	5	5	4	4	4	4
11/24/2021 10:08	11/24/2021 10:12	0	1	4	1	2	3		0	2	2	4	9.5	10	1	1	1	1	1	1	1	1																									1	1	1
11/24/2021 10:09	11/24/2021 10:12	0	1	3	0	3	2		0	4	3	3	7.8	10	6	6	6	6	3	2	4	2
11/24/2021 10:06	11/24/2021 10:12	0	1	2	0	2	2		0	5	2	3	5.3	7.6	4	4	4	4	4	4	4	4	1	1	4.4	8.4	3	4	4	4	5	5	5	5
11/24/2021 10:06	11/24/2021 10:12	0	1	4	1	2	5		0	1	2	3	10	10	7	7	7	7	7	7	7	7													1	1	10	10	3	4	3	3	7	5	5	5
11/24/2021 10:09	11/24/2021 10:12	0	1	4	0	1	5		0	2	4	4	10	9.9	7	7	7	7	1	1	1	1																									1	1	1
11/24/2021 10:04	11/24/2021 10:12	0	1	4	1	3	5		0	4	3	3	6.8	8.5	5	5	5	5	4	5	5	5																									1	1	1
11/24/2021 10:09	11/24/2021 10:13	0	1	3	1	3	5		0	2	2	3	8.9	8.2	7	7	7	7	1	1	1	1													1	1	8.7	8.4	7	7	7	7	7	7	7	7
11/24/2021 10:11	11/24/2021 10:13	0	1	1	1	2	5		0	1	1	3	5	5.2	4	4	4	4	4	4	4	4	1	1	5.3	5	4	4	4	4	4	4	4	4
11/24/2021 10:06	11/24/2021 10:13	0	1	2	0	2	5		0	2	2	3	9.1	9.2	7	7	7	7	7	7	7	7
11/24/2021 10:09	11/24/2021 10:13	0	1	2	1	3	5		0	4	4	4	1.3	4.9	4	4	4	5	3	3	4	4
11/24/2021 10:05	11/24/2021 10:13	0	1	3	1	3	5		0	3	1	4	9.2	7	6	6	6	6	6	6	6	7
11/24/2021 10:09	11/24/2021 10:13	0	1	1	1	1	5		0	2	1	3	8.2	10	7	7	7	7	1	1	1	1	1	1	1.1	5.5	5	5	5	5	4	4	5	5
11/24/2021 10:07	11/24/2021 10:14	0	1	5	1	2	5		0	3	2	4	4	6.2	5	5	4	4	6	1	2	1
11/24/2021 10:10	11/24/2021 10:14	0	1	1	0	3	3		0	3	1	2	10	10	7	7	7	6	1	1	2	2													1	1	5	10	3	4	4	3	6	6	5	6
11/24/2021 10:11	11/24/2021 10:14	0	1	4	0	3	5		0	5	6	3	7.9	9.4	7	7	7	7	6	6	6	6																									1	1	1
11/24/2021 10:07	11/24/2021 10:15	0	1	2	1	1	2		0	4	2	3	1	1.1	1	7	7	7	1	1	1	1													1	1	2	1.6	6	2	3	6	1	1	1	1
11/24/2021 10:12	11/24/2021 10:15	0	1	2	1	1	5		1	4	3	5	10	10	7	7	7	7	1	1	1	1													1	1	10	9.9	7	7	7	7	7	7	7	7
11/24/2021 10:08	11/24/2021 10:15	0	1	2	1	2	3		0	4	4	3	8.3	7.3	6	5	6	5	4	4	4	4
11/24/2021 10:12	11/24/2021 10:16	0	1	2	1	3	5		0	3	2	3	10	10	1	1	1	1	7	7	7	7
11/24/2021 10:09	11/24/2021 10:16	0	1	4	1	3	5		0	2	2	4	7.5	8.9	1	1	1	1	6	6	6	6
11/24/2021 10:12	11/24/2021 10:16	0	1	1	1	2	5		0	3	1	4	6	4.9	1	1	1	1	4	4	4	4	1	1	3	5.1	1	1	1	1	1	1	1	1
11/24/2021 10:08	11/24/2021 10:17	0	1	2	0	1	5		0	3	3	3	3.1	8.7	6	6	5	7	2	2	1	1													1	1	4.7	7.8	3	5	5	2	4	5	2	1
11/24/2021 10:14	11/24/2021 10:17	0	1	4	1	1	5		0	3	1	5	10	10	1	4	5	5	1	4	5	5													1	1	10	10	6	6	6	6	7	7	7	7
11/24/2021 10:13	11/24/2021 10:17	0	1	2	1	1	5		0	2	3	2	10	9.3	7	7	7	6	1	1	4	7																									1	1	1
11/24/2021 10:15	11/24/2021 10:17	0	1	3	1	3	2		0	5	4	4	8.5	9	7	7	7	7	1	1	1	1																									1	1	1
11/24/2021 10:14	11/24/2021 10:17	0	1	3	1	1	5		0	2	2	2	10	10	7	7	7	7	1	1	1	1
11/24/2021 10:15	11/24/2021 10:17	0	1	2	0	3	5		1	5	3	2	7.3	7.7	6	5	5	5	3	3	3	3													1	1	7.5	7.7	5	5	5	5	2	2	2	2
11/24/2021 10:07	11/24/2021 10:18	0	1	4	0	3	5		0	1	2	4	9.8	8.5	1	1	1	2	1	2	2	3																									1	1	1
11/24/2021 10:13	11/24/2021 10:18	0	1	2	1	2	5		0	5	2	5	6.1	9	7	7	7	7	6	1	1	1	1	1	9.5	4.7	7	7	7	7	7	7	7	7
11/24/2021 10:07	11/24/2021 10:18	0	1	2	1	3	5		0	5	3	3	4.1	5.1	5	5	5	5	3	3	3	3
11/24/2021 10:10	11/24/2021 10:18	0	1	5	1	3	5		0	3	2	3	10	10	7	7	7	7	1	1	1	1													1	1	10	10	7	7	7	7	7	7	7	7
11/24/2021 10:14	11/24/2021 10:18	0	1	2	1	3	5		0	2	3	4	10	10	7	7	7	7	1	1	1	1
11/24/2021 10:14	11/24/2021 10:19	0	1	1	1	1	5		0	3	4	4	2.6	9.1	6	6	6	6	6	6	6	6
11/24/2021 10:14	11/24/2021 10:19	0	1	2	0	2	5		0	2	1	1	6.9	7.1	7	7	7	7	1	1	1	1													1	1	7.2	7	7	7	7	7	6	7	7	7
11/24/2021 10:17	11/24/2021 10:19	0	1	2	0	3	3		0	3	2	5	8	8.2	6	7	6	7	2	1	2	1
11/24/2021 10:17	11/24/2021 10:19	0	1	1	1	3	3		0	2	2	2	8.7	9.5	7	5	7	7	1	2	1	2	1	1	8.4	7.5	6	7	7	6	7	6	7	7
11/24/2021 10:13	11/24/2021 10:19	0	1	3	1	2	5		0	2	2	3	9.1	10	7	7	7	7	1	1	1	1
11/24/2021 10:11	11/24/2021 10:19	0	1	3	1	3	6	I am a mixture of greAtness and do not like the way we separate as individuals because we are all of one	0	3	1	3	10	10	1	1	1	1	1	1	1	1	1	1	1	10	3	1	1	1	3	1	1	1
11/24/2021 10:15	11/24/2021 10:19	0	1	2	1	2	3		0	3	2	2	10	10	7	7	7	7	5	7	5	7
11/24/2021 10:15	11/24/2021 10:20	0	1	3	1	3	5		0	6	4	3	10	8.3	7	7	6	6	1	1	1	1													1	1	9.7	8.8	5	6	6	6	5	5	5	5
11/24/2021 10:05	11/24/2021 10:20	0	1	3	0	4	5		0	2	2	3	10	10	7	7	7	7	4	5	5	5																									1	1	1
11/24/2021 10:16	11/24/2021 10:20	0	1	1	1	4	3		0	1	3	1	8.5	8	5	7	6	5	2	2	2	2																									1	1	1
11/24/2021 10:17	11/24/2021 10:20	0	1	3	0	3	3		0	4	4	1	9.5	9.6	7	7	7	7	1	1	1	1
11/24/2021 10:17	11/24/2021 10:21	0	1	4	1	1	5		0	4	2	3	9.7	9.8	7	7	7	7	1	1	1	1	1	1	10	10	7	7	7	7	7	7	7	7
11/24/2021 10:14	11/24/2021 10:21	0	1	3	0	4	5		0	5	5	3	8.1	8.7	7	7	6	7	1	1	1	1
11/24/2021 10:18	11/24/2021 10:21	0	1	1	1	2	5		0	3	5	2	8.2	9.3	7	7	7	7	2	1	2	1																									1	1	1
11/24/2021 10:17	11/24/2021 10:21	0	1	4	1	2	5		0	4	4	3	8.4	10	7	6	7	7	1	3	2	2
11/24/2021 10:17	11/24/2021 10:21	0	1	3	1	2	5		1	4	3	5	10	10	7	7	7	7	1	1	1	1
11/24/2021 10:16	11/24/2021 10:21	0	1	3	0	3	5		0	6	6	2	4.8	6.2	4	6	5	5	1	1	1	1	1	1	5.5	9.4	5	5	5	6	7	7	7	7
11/24/2021 10:17	11/24/2021 10:22	0	1	2	0	3	5		0	2	2	3	10	10	7	7	7	7	1	1	1	1													1	1	1.3	2.3	1	1	1	1	1	1	1	1
11/24/2021 10:19	11/24/2021 10:22	0	1	3	1	1	5		0	2	1	3	10	10	7	7	7	7	1	1	1	1													1	1	1	1	1	1	1	1	1	1	1	1
11/24/2021 10:02	11/24/2021 10:22	0	1	2	1	3	5		0	2	2	3	5.1	10	1	2	3	4	1	2	3	4
11/24/2021 10:19	11/24/2021 10:23	0	1	1	0	3	3		0	2	3	3	10	10	7	7	7	7	7	7	7	7
11/24/2021 10:16	11/24/2021 10:23	0	1	1	1	1	5		1	2	2	2	4.6	8.5	4	5	4	5	4	4	4	4													1	1	5.1	6.9	4	4	4	4	4	4	3	3
11/24/2021 10:18	11/24/2021 10:23	0	1	3	1	3	5		0	4	1	4	10	10	7	7	7	7	1	1	1	1
11/24/2021 10:21	11/24/2021 10:23	0	1	1	1	3	5		0	5	1	1	8.4	8	7	6	5	4	7	6	5	4	1	1	10	10	7	6	7	6	7	6	7	6
11/24/2021 10:18	11/24/2021 10:23	0	1	2	1	3	5		0	2	1	3	10	10	7	7	7	7	1	1	1	1
11/24/2021 10:19	11/24/2021 10:23	0	1	2	1	3	5		0	3	1	3	8.4	8.5	6	6	6	6	3	3	3	3	1	1	8.5	8.4	5	5	5	5	4	4	4	4
11/24/2021 10:16	11/24/2021 10:24	0	1	5	1	2	5		0	5	3	3	5.6	9.1	6	6	6	6	4	4	4	4
11/24/2021 10:21	11/24/2021 10:25	0	1	2	1	3	5		0	5	2	3	10	10	1	1	1	1	1	1	1	1
11/24/2021 10:19	11/24/2021 10:25	0	1	1	1	3	3		0	3	1	3	10	10	7	7	7	7	4	1	4	1
11/24/2021 10:19	11/24/2021 10:26	0	1	2	1	3	3		0	6	1	3	10	10	7	7	7	7	1	1	1	1																									1	1	1
11/24/2021 10:01	11/24/2021 10:26	0	1	5	1	3	5		1	2	1	3	10	10	3	3	3	3	2	2	2	2													1	1	5.3	4.6	1	1	1	1	2	2	2	2
11/24/2021 10:23	11/24/2021 10:26	0	1	4	0	3	5		0	5	7	3	9.6	8.2	7	6	6	4	1	2	1	1
11/24/2021 10:21	11/24/2021 10:27	0	1	5	1	3	5		1	2	5	3	9.8	10	6	6	6	6	2	2	2	2													1	1	9.5	9.7	3	5	3	3	4	4	4	4
11/24/2021 10:20	11/24/2021 10:27	0	1	4	1	2	2		0	5	7	3	9.3	8.8	5	6	5	5	2	2	2	2	1	1	9	8.7	6	6	6	6	6	6	6	6
11/24/2021 10:17	11/24/2021 10:27	0	1	3	0	1	5		0	6	7	1	10	10	7	7	7	7	1	1	1	1
11/24/2021 10:21	11/24/2021 10:27	0	1	1	1	1	5		0	2	2	3	5	10	7	7	7	7	4	1	4	1
11/24/2021 10:22	11/24/2021 10:27	0	1	3	0	1	5		0	2	2	5	10	10	7	7	7	7	1	2	1	1																									1	1	1
11/24/2021 10:21	11/24/2021 10:28	0	1	4	1	3	5		0	2	1	3	10	10	1	1	1	1	1	1	1	1	1	1	6.5	10	4	4	1	1	7	4	6	5
11/24/2021 10:25	11/24/2021 10:28	0	1	5	1	2	5		0	5	6	3	9	9.1	6	6	6	6	2	2	2	2																									1	1	1
11/24/2021 10:24	11/24/2021 10:28	0	1	1	1	1	3		0	5	5	3	8.5	8.9	7	7	7	7	5	5	6	5													1	1	3.1	5.3	3	2	2	3	3	4	4	3
11/24/2021 10:22	11/24/2021 10:28	0	1	2	0	1	5		0	5	7	3	10	10	7	7	7	7	1	1	1	1																									1	1	1
11/24/2021 10:25	11/24/2021 10:28	0	1	3	1	3	5		0	3	7	3	8.3	10	6	6	7	7	2	2	2	2	1	1	6.8	8.6	6	6	6	6	6	6	6	6
11/24/2021 10:15	11/24/2021 10:29	0	1	4	0	3	5		0	5	5	4	10	7.5	5	5	5	5	4	4	4	4
11/24/2021 10:23	11/24/2021 10:29	0	1	1	1	1	5		0	3	2	5	10	10	7	6	7	7	7	7	7	7
11/24/2021 10:26	11/24/2021 10:29	0	1	3	1	3	6	Multi race	1	2	2	4	10	10	7	7	7	7	1	1	1	1
11/24/2021 10:25	11/24/2021 10:29	0	1	2	1	2	5		0	5	3	2	6	10	4	7	6	7	5	6	5	6																									1	1	1
11/24/2021 10:14	11/24/2021 10:29	0	1	1	1	3	3		0	2	2	3	10	6.9	7	7	7	7	1	1	1	1																									1	1	1
11/24/2021 10:22	11/24/2021 10:29	0	1	4	1	1	3		0	2	1	3	9.8	9.8	7	7	7	7	1	1	1	1	1	1	9.7	10	7	7	7	7	7	7	7	7
11/24/2021 10:24	11/24/2021 10:29	0	1	4	1	3	5		0	2	1	5	10	10	1	1	1	1	7	7	7	7
11/24/2021 10:24	11/24/2021 10:30	0	1	2	1	2	5		0	4	4	4	10	10	7	7	7	7	1	1	1	1													1	1	1	1	1	1	1	1	1	1	1	1
11/24/2021 10:18	11/24/2021 10:30	0	1	2	1	1	5		0	4	1	4	10	10	7	7	7	7	1	1	1	1
11/24/2021 10:25	11/24/2021 10:30	0	1	2	0	2	3		0	4	2	2	10	10	1	1	1	1	1	1	1	1
11/24/2021 10:25	11/24/2021 10:31	0	1	4	1	3	5		0	4	4	4	10	10	7	7	7	7	1	1	1	1													1	1	5.6	6.4	4	4	4	4	4	4	4	4
11/24/2021 10:24	11/24/2021 10:31	0	1	4	1	3	5		0	2	1	4	10	10	7	7	7	7	1	1	1	1
11/24/2021 10:03	11/24/2021 10:31	0	1	3	0	3	5		0	3	1	5	10	10	7	7	7	7	1	1	1	1
11/24/2021 10:12	11/24/2021 10:31	0	1	3	1	3	5		0	2	1	3	10	10	7	7	7	7	1	1	1	1
11/24/2021 10:29	11/24/2021 10:31	0	1	1	0	4	3		0	5	4	4	7.8	8	6	6	6	6	2	2	2	2																									1	1	1
11/24/2021 10:27	11/24/2021 10:32	0	1	2	1	2	2		0	3	2	3	9.2	8.6	6	6	6	6	1	2	1	1	1	1	8.4	9.4	6	6	6	6	6	6	6	6
11/24/2021 10:29	11/24/2021 10:32	0	1	3	0	4	5		0	4	1	4	7	8.2	5	5	5	5	2	2	2	2
11/24/2021 10:25	11/24/2021 10:32	0	1	3	1	3	6	mixed race	1	2	2	3	1.8	9.2	6	6	6	6	4	2	2	2																									1	1	1
11/24/2021 10:26	11/24/2021 10:32	0	1	4	1	3	5		0	1	1	3	10	10	7	7	7	7	7	7	7	7
11/24/2021 10:29	11/24/2021 10:32	0	1	3	1	3	3		0	3	2	2	6.9	4	1	6	2	3	5	2	5	4													1	1	3.1	2.1	2	3	5	2	6	4	1	7
11/24/2021 10:27	11/24/2021 10:33	0	1	5	1	1	5		1	2	1	3	8.6	10	7	7	7	7	1	1	1	1																									1	1	1
11/24/2021 10:30	11/24/2021 10:33	0	1	3	0	3	5		0	6	6	3	8	9.3	1	1	1	1	1	1	1	1
11/24/2021 10:29	11/24/2021 10:33	0	1	1	1	3	3		0	2	1	4	10	10	7	7	7	7	1	1	1	1
11/24/2021 10:29	11/24/2021 10:33	0	1	3	1	2	3		0	3	3	3	8.4	10	7	7	7	7	1	1	1	1
11/24/2021 10:27	11/24/2021 10:34	0	1	1	1	3	3		0	1	4	3	10	9.3	7	7	7	6	3	3	2	3	1	1	7.6	6.2	7	6	6	5	6	5	5	5
11/24/2021 10:30	11/24/2021 10:34	0	1	1	0	3	3		0	3	2	3	7.1	8.7	5	6	5	5	6	7	4	6	1	1	10	10	7	6	6	7	7	6	7	5
11/24/2021 10:31	11/24/2021 10:35	0	1	2	0	1	5		0	4	1	3	6.8	9	6	6	6	6	2	2	2	2
11/24/2021 10:32	11/24/2021 10:35	0	1	4	0	3	5		0	2	4	4	10	10	7	7	7	7	1	1	1	1
11/24/2021 10:30	11/24/2021 10:35	0	1	5	1	3	5		0	2	1	3	10	10	7	7	7	7	1	1	1	1																									1	1	1
11/24/2021 10:32	11/24/2021 10:35	0	1	1	1	4	5		0	3	1	3	9.9	10	7	7	7	6	1	1	1	1													1	1	3.7	8.5	4	4	4	4	4	3	4	4
11/24/2021 10:27	11/24/2021 10:35	0	1	5	1	2	5		0	2	1	1	10	10	7	7	7	7	1	1	1	1													1	1	10	10	7	7	7	7	7	7	7	7
11/24/2021 10:34	11/24/2021 10:36	0	1	2	1	2	5		0	5	5	3	8.7	9.3	6	6	6	6	6	6	6	6	1	1	5.8	5.3	4	4	4	4	4	4	4	4
11/24/2021 10:29	11/24/2021 10:36	0	1	4	1	2	3		0	2	1	1	10	10	7	7	7	7	1	1	1	1																									1	1	1
11/24/2021 10:32	11/24/2021 10:36	0	1	1	1	3	5		0	2	1	3	1.8	5.9	1	1	1	6	1	1	1	1													1	1	2.4	6	4	4	4	1	4	4	4	4
11/24/2021 10:31	11/24/2021 10:36	0	1	2	0	3	2		1	3	2	4	10	10	4	7	7	7	5	6	6	7	1	1	8.4	9.5	3	7	5	6	5	6	7	7
11/24/2021 10:33	11/24/2021 10:36	0	1	2	1	2	4		0	1	1	3	10	10	7	7	7	7	1	1	1	1	1	1	10	10	7	7	7	7	7	7	7	7
11/24/2021 10:30	11/24/2021 10:36	0	1	5	1	1	5		0	6	4	3	5	8	1	1	1	1	2	2	2	2
11/24/2021 10:31	11/24/2021 10:37	0	1	4	1	2	5		0	2	3	4	8.3	10	7	7	7	7	1	1	1	1	1	1	5.2	10	7	7	7	7	6	7	7	7
11/24/2021 10:32	11/24/2021 10:37	0	1	5	0	3	3		0	2	3	1	1	10	1	7	1	1	7	1	7	7													1	1	9.2	9.3	5	7	4	4	4	4	6	5
11/24/2021 10:32	11/24/2021 10:37	0	1	2	1	4	5		0	3	2	5	10	10	7	7	7	7	1	1	1	1
11/24/2021 10:34	11/24/2021 10:37	0	1	1	0	2	5		1	2	5	5	3.2	5.2	5	4	5	5	3	3	4	4
11/24/2021 10:32	11/24/2021 10:38	0	1	4	1	4	5		0	3	1	4	8.7	10	6	6	6	6	1	1	1	1																									1	1	1
11/24/2021 10:34	11/24/2021 10:38	0	1	3	1	2	5		0	3	1	3	10	9.8	7	7	7	7	1	1	1	1
11/24/2021 10:34	11/24/2021 10:38	0	1	2	0	3	3		0	2	2	2	10	10	7	7	7	7	1	1	1	1
11/24/2021 10:36	11/24/2021 10:39	0	1	1	1	2	5		0	2	2	3	7.7	8.2	2	2	2	2	6	5	6	6	1	1	10	10	6	6	6	6	7	7	7	7
11/24/2021 10:29	11/24/2021 10:39	0	1	3	1	3	5		1	1	3	2	8.5	10	2	2	2	2	7	7	7	7
11/24/2021 10:26	11/24/2021 10:39	0	1	1	1	1	3		0	3	2	3	10	10	1	1	1	1	7	7	7	7
11/24/2021 10:36	11/24/2021 10:39	0	1	3	0	4	6	Mexican American	1	2	3	5	10	10	7	7	7	7	1	1	1	1
11/24/2021 10:33	11/24/2021 10:39	0	1	2	0	3	5		0	3	1	5	10	10	1	1	1	1	7	7	7	7													1	1	4.9	5.8	4	4	4	4	1	1	1	1
11/24/2021 10:37	11/24/2021 10:39	0	1	2	1	1	3		0	2	1	2	10	10	7	7	7	7	1	1	1	1													1	1	10	10	7	7	7	7	7	7	7	7
11/24/2021 10:36	11/24/2021 10:40	0	1	2	1	3	5		0	5	2	3	5.4	6.6	4	4	4	4	5	5	5	5																									1	1	1
11/24/2021 10:39	11/24/2021 10:40	0	1	1	1	3	3		1	6	6	1	6.4	8.4	1	4	6	5	1	5	7	3
11/24/2021 10:36	11/24/2021 10:40	0	1	2	1	4	2		0	2	3	3	8.2	9.1	7	7	7	7	2	2	2	2
11/24/2021 10:24	11/24/2021 10:41	0	1	3	1	2	5		0	3	2	3	4.7	6.5	7	7	7	7	1	1	1	1																									1	1	1
11/24/2021 10:38	11/24/2021 10:41	0	1	2	1	4	2		0	5	1	3	7	10	7	7	7	7	1	1	1	1													1	1	5	2.8	4	4	4	4	4	4	4	4
11/24/2021 10:37	11/24/2021 10:41	0	1	2	0	2	5		0	5	2	1	7.3	7.5	6	3	6	6	2	3	3	3													1	1	7.7	8.2	6	5	5	5	5	5	5	6
11/24/2021 10:37	11/24/2021 10:41	0	1	1	0	2	5		0	2	3	3	1	2	2	2	2	4	3	3	3	3																									1	1	1
11/24/2021 10:38	11/24/2021 10:41	0	1	3	1	2	5		0	4	3	3	10	10	7	7	7	7	1	1	1	1
11/24/2021 10:39	11/24/2021 10:41	0	1	1	1	4	1		1	2	5	2	4.8	6.2	1	1	1	1	4	4	4	4
11/24/2021 10:35	11/24/2021 10:42	0	1	1	1	2	6	Middle eastern	0	3	1	2	10	10	7	7	7	7	1	2	2	1
11/24/2021 10:37	11/24/2021 10:42	0	1	5	1	3	5		0	2	1	4	10	10	7	7	7	7	3	3	3	3	1	1	9.9	10	7	7	7	7	7	7	7	7
11/24/2021 10:18	11/24/2021 10:42	0	1	3	1	1	5		0	3	2	4	10	10	7	7	7	7	7	7	7	7													1	1	1	6.2	1	3	1	1	2	2	2	2
11/24/2021 10:30	11/24/2021 10:43	0	1	3	0	2	5		0	5	4	2	10	9.7	7	7	7	7	1	1	1	1	1	1	9.3	9.6	7	7	7	7	7	7	7	7
11/24/2021 10:31	11/24/2021 10:43	0	1	2	1	3	5		0	2	2	5	10	10	7	7	7	7	1	1	1	1
11/24/2021 10:40	11/24/2021 10:43	0	1	1	0	3	2		0	3	2	3	4.9	6.4	4	5	4	6	4	5	5	7													1	1	5.7	6.6	4	4	5	6	4	5	4	4
11/24/2021 10:36	11/24/2021 10:43	0	1	1	1	3	3		0	2	3	3	9	10	7	6	5	5	1	1	3	4
11/24/2021 10:40	11/24/2021 10:44	0	1	3	1	1	5		0	2	1	4	10	10	7	7	7	7	1	1	1	1	1	1	2.8	8.4	4	4	4	4	4	4	4	4
11/24/2021 10:37	11/24/2021 10:44	0	1	4	1	3	5		1	4	2	2	10	10	7	7	7	7	1	1	1	1
11/24/2021 10:39	11/24/2021 10:44	0	1	2	0	3	6		1	3	2	2	8.5	9.3	6	6	6	6	1	1	1	1
11/24/2021 10:39	11/24/2021 10:44	0	1	5	1	3	5		0	5	1	4	7.3	8.2	7	7	7	7	1	1	1	1	1	1	6.2	8.1	7	7	7	7	7	7	7	7
11/24/2021 10:41	11/24/2021 10:45	0	1	1	1	3	3		0	3	1	3	10	10	7	7	5	5	1	2	2	1
11/24/2021 10:40	11/24/2021 10:45	0	1	3	1	3	3		0	2	2	5	10	10	7	7	7	7	1	1	1	1
11/24/2021 10:41	11/24/2021 10:45	0	1	5	1	4	5		0	2	1	2	7.6	8.9	6	7	7	7	2	2	2	2
11/24/2021 10:39	11/24/2021 10:45	0	1	4	1	2	3		0	2	3	3	7.6	9	6	6	6	6	1	1	1	1
11/24/2021 10:41	11/24/2021 10:45	0	1	2	1	3	5		0	2	2	3	10	10	1	1	1	1	1	1	1	1													1	1	10	10	1	1	1	1	7	7	7	7
11/24/2021 10:33	11/24/2021 10:46	0	1	3	1	3	5		0	2	1	3	1.2	9.8	7	7	7	7	1	1	1	1																									1	1	1
11/24/2021 10:38	11/24/2021 10:46	0	1	3	1	3	3		0	3	4	5	1.8	10	1	1	1	1	3	3	3	3
11/24/2021 10:37	11/24/2021 10:46	0	1	3	1	3	3		0	3	2	3	10	10	7	7	7	7	7	7	7	7
11/24/2021 10:36	11/24/2021 10:46	0	1	3	1	1	5		0	2	1	3	10	10	7	7	7	7	1	1	1	1																									1	1	1
11/24/2021 10:42	11/24/2021 10:46	0	1	2	1	2	5		0	2	3	3	9.8	9.2	7	7	7	7	7	7	7	7
11/24/2021 10:40	11/24/2021 10:47	0	1	4	0	4	5		0	3	5	4	1	5.6	3	2	4	4	4	4	4	1																									1	1	1
11/24/2021 10:42	11/24/2021 10:47	0	1	3	1	1	5		1	6	4	2	9.3	10	1	1	1	1	7	6	7	7
11/24/2021 10:40	11/24/2021 10:47	0	1	3	1	3	5		1	3	6	3	10	10	7	7	7	7	1	1	1	1
11/24/2021 10:43	11/24/2021 10:47	0	1	5	1	3	5		0	2	1	3	10	9.9	1	1	1	6	1	1	1	1																									1	1	1
11/24/2021 10:43	11/24/2021 10:47	0	1	3	0	2	5		0	4	6	3	8.5	10	7	7	7	7	1	1	1	1
11/24/2021 10:35	11/24/2021 10:47	0	1	5	1	3	5		0	2	1	3	10	10	7	7	7	7	1	1	1	1	1	1	10	10	7	7	7	7	7	7	7	7
11/24/2021 10:40	11/24/2021 10:47	0	1	3	0	3	5		0	4	3	4	8.5	9.3	7	7	7	7	5	1	2	2	1	1	8.7	8.5	7	7	7	7	7	7	7	7
11/24/2021 10:45	11/24/2021 10:48	0	1	3	0	1	5		0	4	2	3	8.8	8.2	6	6	6	6	6	6	7	6													1	1	5.9	6.1	5	5	6	5	5	5	5	5
11/24/2021 10:43	11/24/2021 10:48	0	1	1	1	3	5		0	3	4	3	6.6	6.5	5	6	3	5	1	4	3	5
11/24/2021 10:45	11/24/2021 10:48	0	1	3	1	1	5		0	6	4	3	6.4	5.5	6	6	6	6	2	2	2	2	1	1	6.4	5.6	5	5	5	4	5	4	4	4
11/24/2021 10:44	11/24/2021 10:49	0	1	2	1	2	5		0	4	2	3	10	10	7	7	7	7	1	1	1	1
11/24/2021 10:45	11/24/2021 10:49	0	1	1	1	3	3		0	2	2	3	7.7	8.3	7	5	6	5	4	3	2	2
11/24/2021 10:45	11/24/2021 10:49	0	1	2	0	1	2		0	5	3	2	10	10	7	7	7	7	1	1	1	1
11/24/2021 10:42	11/24/2021 10:49	0	1	1	1	3	5		1	2	1	3	10	10	1	1	1	1	7	7	7	7													1	1	10	10	1	1	1	1	7	7	7	7
11/24/2021 10:43	11/24/2021 10:49	0	1	4	1	3	5		0	2	2	2	10	10	7	7	7	7	1	1	1	1
11/24/2021 10:46	11/24/2021 10:49	0	1	2	1	3	1		1	2	1	3	10	10	7	7	7	7	1	1	1	1	1	1	6.5	6.9	7	7	7	7	7	7	4	5
11/24/2021 10:44	11/24/2021 10:49	0	1	2	1	2	5		0	2	2	3	10	9.3	5	6	6	7	1	1	1	2													1	1	6	7.1	2	5	3	3	4	2	4	3
11/24/2021 10:46	11/24/2021 10:49	0	1	3	1	3	6	Hispanic	1	2	1	3	10	8.8	7	7	7	7	7	7	7	7																									1	1	1
11/24/2021 10:46	11/24/2021 10:50	0	1	4	1	4	5		0	4	1	1	5.7	9.3	4	4	4	4	2	2	2	2													1	1	8.6	9.6	4	4	4	4	4	4	4	4
11/24/2021 10:29	11/24/2021 10:50	0	1	2	1	3	5		0	3	3	3	3.1	3.9	2	3	2	2	5	6	5	5
11/24/2021 10:46	11/24/2021 10:50	0	1	3	0	2	3		0	2	1	2	7.7	7.5	5	5	5	5	3	4	3	4													1	1	7.7	7.8	3	5	5	4	6	5	6	6
11/24/2021 10:47	11/24/2021 10:50	0	1	3	0	3	5		0	4	3	5	10	10	7	7	7	7	1	1	1	1																									1	1	1
11/24/2021 10:45	11/24/2021 10:50	0	1	3	0	3	5		1	2	1	4	10	9.4	5	5	5	5	6	6	6	6
11/24/2021 10:48	11/24/2021 10:50	0	1	2	1	3	5		0	5	3	4	10	9.4	7	7	7	7	5	5	7	6													1	1	7.4	6.2	3	4	4	4	3	3	3	3
11/24/2021 10:47	11/24/2021 10:50	0	1	2	1	1	5		0	2	3	5	5.6	9.2	6	6	6	6	1	1	1	1
11/24/2021 10:46	11/24/2021 10:50	0	1	3	0	1	3		0	4	3	3	9.8	10	4	1	1	1	7	7	7	7	1	1	9.9	9.8	3	1	1	1	1	1	1	1
11/24/2021 10:47	11/24/2021 10:50	0	1	5	1	3	5		0	3	2	3	10	9.9	2	2	5	6	7	7	7	7	1	1	10	9.2	6	5	5	5	5	5	4	4
11/24/2021 10:45	11/24/2021 10:51	0	1	1	0	3	3		1	5	3	3	7.5	7.8	6	5	5	6	5	4	6	7
11/24/2021 10:45	11/24/2021 10:51	0	1	3	0	1	5		0	2	2	3	10	10	1	1	1	1	7	7	7	7													1	1	2.4	6.2	1	1	1	1	1	1	1	1
11/24/2021 10:46	11/24/2021 10:51	0	1	5	1	2	5		0	4	2	1	10	10	7	7	7	7	1	1	1	1
11/24/2021 10:47	11/24/2021 10:51	0	1	2	0	2	5		0	2	2	2	1	10	7	7	7	7	1	1	1	1
11/24/2021 10:44	11/24/2021 10:51	0	1	3	0	3	5		1	5	4	2	10	10	7	7	7	7	1	1	1	1
11/24/2021 10:44	11/24/2021 10:52	0	1	2	1	2	6	Multi	0	6	1	1	10	10	7	7	7	7	4	1	4	1
11/24/2021 10:47	11/24/2021 10:52	0	1	4	1	1	5		0	6	4	2	10	10	1	1	1	1	7	7	7	7																									1	1	1
11/24/2021 10:48	11/24/2021 10:52	0	1	2	0	4	5		0	1	2	4	10	10	7	7	7	7	1	1	1	1
11/24/2021 10:48	11/24/2021 10:52	0	1	3	0	3	5		0	4	1	3	10	10	7	7	7	7	1	1	1	1													1	1	5.4	5.8	1	1	1	1	1	1	1	1
11/24/2021 10:48	11/24/2021 10:52	0	1	1	0	4	6	Hispanic/latinox	1	2	3	3	10	9.9	7	7	7	7	2	1	3	3	1	1	6.9	8.3	4	5	5	5	5	4	4	4
11/24/2021 10:46	11/24/2021 10:52	0	1	3	1	4	5		1	5	1	2	6.2	9.1	5	6	6	7	5	7	5	5
11/24/2021 10:49	11/24/2021 10:52	0	1	2	1	1	6	Mexican	1	5	1	3	10	10	7	7	7	7	1	1	1	1																									1	1	1
11/24/2021 10:50	11/24/2021 10:53	0	1	2	1	1	5		0	4	4	1	4.8	7.2	3	2	2	2	2	2	2	2													1	1	4.8	7.3	2	2	2	2	2	2	2	2
11/24/2021 10:49	11/24/2021 10:53	0	1	2	1	1	3		0	2	1	3	10	10	1	1	1	1	1	1	1	1	1	1	10	10	7	7	7	7	7	7	7	7
11/24/2021 10:44	11/24/2021 10:53	0	1	4	1	1	3		0	2	1	3	10	10	7	7	7	7	1	1	1	1																									1	1	1
11/24/2021 10:49	11/24/2021 10:53	0	1	5	1	4	5		0	3	2	5	10	10	1	1	1	1	7	7	7	7
11/24/2021 10:50	11/24/2021 10:54	0	1	1	1	3	5		1	3	1	3	10	10	7	7	7	7	1	2	1	1													1	1	8.4	8.4	5	6	5	6	6	6	6	6
11/24/2021 10:50	11/24/2021 10:54	0	1	3	1	4	5		0	2	2	3	8	8.6	6	6	6	6	4	4	4	4
11/24/2021 10:51	11/24/2021 10:54	0	1	1	0	3	3		0	2	3	5	1	1	1	1	1	1	1	1	1	1
11/24/2021 10:48	11/24/2021 10:55	0	1	3	1	3	5		0	2	2	3	8.9	8.9	7	7	7	7	1	1	1	1																									1	1	1
11/24/2021 10:51	11/24/2021 10:55	0	1	5	1	1	5		0	5	5	2	7.1	7.7	1	1	1	1	1	1	1	1													1	1	6.7	7.3	7	5	7	7	7	5	7	7
11/24/2021 10:51	11/24/2021 10:55	0	1	1	1	1	5		1	2	1	4	10	10	7	7	7	7	1	1	1	1	1	1	9.5	10	7	7	7	7	7	6	6	6
11/24/2021 10:51	11/24/2021 10:56	0	1	5	1	1	5		0	5	3	2	5.2	6.2	3	2	2	2	4	4	4	4																									1	1	1
11/24/2021 10:52	11/24/2021 10:56	0	1	1	1	3	5		0	1	1	3	10	10	7	7	7	7	1	1	1	1
11/24/2021 10:53	11/24/2021 10:56	0	1	3	1	3	5		0	2	1	3	10	10	3	3	3	3	3	3	3	3													1	1	10	1	1	1	1	1	1	1	1	1
11/24/2021 10:52	11/24/2021 10:57	0	1	1	1	3	5		0	3	3	5	10	10	7	7	7	7	7	7	7	7	1	1	6	7.1	5	5	5	5	5	5	5	5
11/24/2021 10:53	11/24/2021 10:57	0	1	1	1	1	5		0	5	3	4	10	10	7	7	7	7	1	1	1	1
11/24/2021 10:50	11/24/2021 10:57	0	1	4	1	3	5		1	2	2	3	10	10	7	7	7	7	1	1	1	1
11/24/2021 10:54	11/24/2021 10:58	0	1	1	1	3	5		0	3	4	3	8.5	10	6	6	4	6	7	6	6	6																									1	1	1
11/24/2021 10:52	11/24/2021 10:58	0	1	1	1	2	5		0	2	1	3	9.8	10	4	4	4	4	2	3	3	2	1	1	8.8	8.3	6	6	7	7	6	5	4	6
11/24/2021 10:51	11/24/2021 10:59	0	1	4	1	3	5		0	5	6	3	10	10	7	7	7	7	1	1	1	1
11/24/2021 10:54	11/24/2021 10:59	0	1	1	0	3	3		0	2	6	3	9.4	9.5	6	6	6	7	6	7	7	7													1	1	9.2	9.1	4	6	6	6	5	6	6	6
11/24/2021 10:51	11/24/2021 10:59	0	1	1	1	2	5		0	5	3	3	9.2	9.3	5	3	5	4	4	5	3	5
11/24/2021 10:53	11/24/2021 10:59	0	1	3	1	1	5		0	4	1	4	9.1	8.8	6	6	6	6	2	2	2	2
11/24/2021 10:47	11/24/2021 11:00	0	1	4	1	1	5		0	2	2	1	9.2	9	6	7	6	7	1	1	2	2													1	1	9	10	3	4	6	4	3	4	6	3
11/24/2021 10:55	11/24/2021 11:00	0	1	1	0	3	5		0	3	1	3	10	10	7	7	7	7	7	7	7	7	1	1	10	10	7	7	7	7	7	7	7	7
11/24/2021 10:43	11/24/2021 11:00	0	1	1	1	1	5		0	2	2	1	8	8	7	7	7	7	1	1	1	1													1	1	8	8	7	7	7	7	7	7	7	7
11/24/2021 10:53	11/24/2021 11:00	0	1	4	1	2	5		0	5	1	2	6.8	7.3	5	5	5	5	3	3	3	3													1	1	6	6.3	4	4	4	4	4	4	4	4
11/24/2021 10:55	11/24/2021 11:00	0	1	4	1	3	6		0	6	3	2	10	10	7	7	7	7	1	1	1	1																									1	1	1
11/24/2021 10:54	11/24/2021 11:00	0	1	4	1	4	2		0	4	1	5	10	10	6	6	6	7	1	2	2	1
11/24/2021 10:57	11/24/2021 11:00	0	1	1	1	3	5		0	2	1	2	10	10	6	6	6	6	6	6	6	6
11/24/2021 10:51	11/24/2021 11:01	0	1	5	1	4	5		0	3	1	1	10	10	7	7	7	7	1	1	1	1	1	1	10	10	7	7	7	7	7	7	7	7
11/24/2021 10:05	11/24/2021 11:01	0	1	1	1	3	3		0	4	2	3	1	2.5	3	3	3	4	1	3	2	4
11/24/2021 10:54	11/24/2021 11:01	0	1	1	1	1	6	Biracial	0	2	1	2	6.2	7.5	7	7	7	7	1	1	1	1
11/24/2021 10:19	11/24/2021 11:01	0	1	1	1	3	2		0	2	3	5	8.8	10	6	6	6	6	2	1	1	1
11/24/2021 10:52	11/24/2021 11:02	0	1	5	1	2	5		0	2	4	4	10	10	1	7	7	7	6	7	7	7
11/24/2021 10:58	11/24/2021 11:03	0	1	1	1	1	3		0	2	4	3	10	10	1	1	1	1	1	1	1	1													1	1	5.7	8.5	1	3	3	3	4	4	4	4
11/24/2021 10:59	11/24/2021 11:03	0	1	1	1	3	5		0	4	1	3	6.7	6.2	3	4	3	6	4	5	3	3
11/24/2021 10:54	11/24/2021 11:04	0	1	4	0	1	5		0	4	1	1	10	10	7	7	7	7	1	1	1	1																									1	1	1
11/24/2021 10:59	11/24/2021 11:04	0	1	5	1	3	5		0	3	2	3	10	10	7	7	7	7	1	1	1	1
11/24/2021 10:54	11/24/2021 11:04	0	1	4	0	3	5		0	5	5	4	10	10	7	7	7	7	1	1	1	1													1	1	1	10	1	1	1	1	1	1	1	1
11/24/2021 10:57	11/24/2021 11:05	0	1	5	1	1	5		0	4	4	3	10	10	7	7	7	7	1	1	1	1													1	1	10	10	7	7	7	7	7	7	7	7
11/24/2021 11:02	11/24/2021 11:06	0	1	1	1	3	5		1	3	4	4	9	10	2	2	2	2	6	5	5	5
11/24/2021 10:57	11/24/2021 11:06	0	1	1	0	4	5		0	2	1	2	6.6	7.2	5	5	5	5	3	3	3	3	1	1	4.9	7.2	5	5	5	5	5	5	5	5
11/24/2021 11:03	11/24/2021 11:06	0	1	4	0	2	3		0	2	2	3	6.5	7.3	6	5	3	6	7	7	6	3
11/24/2021 11:00	11/24/2021 11:08	0	1	5	1	2	5		0	3	1	3	5.6	5.9	4	4	4	4	3	3	3	3																									1	1	1
11/24/2021 11:05	11/24/2021 11:08	0	1	5	1	3	5		0	5	3	4	8.3	10	6	5	6	6	1	1	2	1																									1	1	1
11/24/2021 10:57	11/24/2021 11:08	0	1	5	0	3	3		0	2	2	1	6	9.1	3	4	2	2	3	2	4	5
11/24/2021 11:03	11/24/2021 11:08	0	1	4	1	4	1		0	2	3	1	10	10	7	7	7	7	1	1	1	1
11/24/2021 11:04	11/24/2021 11:09	0	1	4	1	3	5		0	2	1	2	10	9.8	7	7	7	7	1	1	1	1
11/24/2021 11:07	11/24/2021 11:09	0	1	1	1	2	3		1	3	5	1	6.7	7.4	6	4	5	5	3	3	3	3	1	1	7.5	6.2	4	5	5	5	5	5	5	5
11/24/2021 11:05	11/24/2021 11:10	0	1	4	1	1	5		0	2	2	4	10	9.1	7	7	7	7	1	1	4	3	1	1	9.9	8.4	7	7	7	7	7	4	4	6
11/24/2021 11:06	11/24/2021 11:10	0	1	4	1	3	5		0	2	5	5	10	10	1	1	1	1	7	7	7	7
11/24/2021 10:59	11/24/2021 11:10	0	1	1	0	4	2		0	3	1	1	1	7.6	1	5	4	2	5	4	4	6																									1	1	1
11/24/2021 11:04	11/24/2021 11:10	0	1	1	1	2	5		0	2	5	4	8.2	10	4	7	7	7	7	7	7	7	1	1	10	10	6	7	7	7	7	7	7	7
11/24/2021 11:07	11/24/2021 11:11	0	1	1	0	2	5		0	2	2	5	8.7	10	7	7	6	7	1	1	1	1
11/24/2021 11:05	11/24/2021 11:11	0	1	5	1	3	5		0	3	3	3	10	10	5	1	1	1	5	6	6	6
11/24/2021 11:08	11/24/2021 11:11	0	1	1	0	2	5		0	4	4	3	4.8	5.4	5	5	5	5	5	5	5	5													1	1	5.1	5	5	5	5	5	5	5	5	5
11/24/2021 11:06	11/24/2021 11:12	0	1	1	1	3	5		0	3	3	1	10	10	1	1	1	1	7	7	7	7
11/24/2021 10:27	11/24/2021 11:12	0	1	1	1	3	6	Hispanic	1	1	1	3	9.6	9.8	6	6	6	6	2	2	2	2													1	1	8.5	8.2	6	6	5	6	5	5	6	6
11/24/2021 11:09	11/24/2021 11:12	0	1	1	1	2	5		0	5	3	3	5.3	6.9	1	1	1	1	4	4	5	5																									1	1	1
11/24/2021 10:58	11/24/2021 11:14	0	1	1	1	1	3		0	2	1	4	10	10	7	7	7	7	1	1	1	1	1	1	10	10	7	7	7	7	7	7	7	7
11/24/2021 11:08	11/24/2021 11:14	0	1	4	0	4	5		1	2	3	2	7.2	6.1	6	6	5	4	6	5	6	6
11/24/2021 11:10	11/24/2021 11:18	0	1	1	0	2	5		0	2	2	4	10	9.3	6	7	4	7	3	4	4	1	1	1	7.1	10	6	5	6	4	7	6	4	6
11/24/2021 10:39	11/24/2021 11:21	0	1	1	1	3	3		0	3	2	4	5	8.6	1	2	1	1	3	4	4	3
11/24/2021 11:23	11/24/2021 11:27	0	1	1	0	2	2		0	3	2	2	1	7.1	5	4	5	5	3	4	3	3
11/24/2021 11:26	11/24/2021 11:30	0	1	1	0	4	5		0	3	3	3	8.3	7.1	7	7	7	7	1	1	1	1
11/24/2021 11:57	11/24/2021 12:04	0	1	5	0	2	3		0	2	1	3	10	10	7	7	7	7	1	1	1	1
11/24/2021 12:58	11/24/2021 13:03	0	1	4	0	3	5		0	5	5	1	9.9	9.7	7	7	7	7	1	1	1	1	1	1	9.9	9.9	7	7	7	7	7	7	7	7
11/24/2021 13:03	11/24/2021 13:08	0	1	4	0	1	3		0	6	7	1	10	10	7	7	7	7	1	1	1	1
11/24/2021 13:22	11/24/2021 13:27	0	1	7	0	2	5		0	3	3	4	8.3	8.2	6	6	6	6	6	6	6	6
11/24/2021 13:24	11/24/2021 13:30	0	1	7	0	4	5		0	5	6	4	10	10	7	7	7	7	1	1	1	1
11/24/2021 17:35	11/24/2021 17:38	0	1	4	0	3	5		0	1	2	3	10	10	7	7	7	7	1	1	1	1
11/24/2021 17:36	11/24/2021 17:40	0	1	4	0	3	3		0	6	2	2	7.9	9.5	7	7	7	7	2	2	2	1	1	1	8.8	8.9	6	6	7	7	6	7	7	6
11/24/2021 17:39	11/24/2021 17:46	0	1	4	0	1	5		0	2	2	1	10	10	7	7	7	7	1	1	1	1																									1	1	1
11/24/2021 17:45	11/24/2021 17:50	0	1	5	0	1	5		0	2	2	3	8.2	10	6	7	1	1	1	2	1	1
11/24/2021 17:48	11/24/2021 17:53	0	1	5	0	1	5		0	3	1	3	6.5	9.1	6	6	6	6	6	6	5	5
11/24/2021 17:49	11/24/2021 17:54	0	1	1	0	3	6	Hispanic/latino	1	2	1	3	5	8	5	7	5	6	2	4	3	3
11/24/2021 17:52	11/24/2021 17:56	0	1	4	0	2	5		0	3	2	3	9.9	9.2	7	7	7	6	1	1	1	1
11/24/2021 17:54	11/24/2021 17:56	0	1	4	0	2	5		0	3	1	3	10	10	7	7	7	7	1	2	1	1	1	1	10	10	7	7	7	7	7	7	7	7
11/24/2021 17:49	11/24/2021 17:57	0	1	5	0	3	5		0	4	1	3	10	10	7	7	7	7	1	1	1	1
11/24/2021 17:49	11/24/2021 17:59	0	1	5	0	2	5		0	4	1	1	3.2	10	7	7	7	6	3	1	1	1													1	1	2.8	10	7	7	7	7	7	7	7	6
11/24/2021 17:57	11/24/2021 18:01	0	1	1	0	1	5		1	3	1	3	10	10	7	7	7	7	3	1	2	1													1	1	6.6	10	5	7	7	7	5	7	7	7
11/24/2021 17:55	11/24/2021 18:05	0	1	4	0	4	6	Hispanic	1	2	3	3	5.8	7.1	3	2	2	2	5	5	6	5													1	1	5.8	6.3	2	2	2	2	6	6	6	6
11/24/2021 17:59	11/24/2021 18:05	0	1	5	0	4	5		0	5	2	4	8.3	8.6	6	6	5	7	1	2	1	1
11/24/2021 18:00	11/24/2021 18:07	0	1	5	0	3	6	Native American	0	3	1	3	10	10	7	7	7	7	1	1	1	1
11/24/2021 17:58	11/24/2021 18:07	0	1	4	0	3	5		0	2	2	3	7.7	6.3	6	6	6	6	2	2	2	2	1	1	5.2	8.2	3	3	3	3	4	4	4	4
11/24/2021 18:08	11/24/2021 18:13	0	1	7	0	3	5		0	3	2	4	10	9.3	1	1	1	1	1	1	1	1																									1	1	1
11/24/2021 18:10	11/24/2021 18:13	0	1	1	0	1	5		0	2	2	3	8.3	9.3	7	6	5	7	7	7	6	7
11/24/2021 18:08	11/24/2021 18:15	0	1	4	0	3	6	Chicano	1	2	3	3	1	10	1	1	1	1	7	7	7	7	1	1	1	7	1	1	1	1	1	1	1	1
11/24/2021 18:10	11/24/2021 18:15	0	1	5	0	3	5		0	5	4	5	10	10	7	7	7	7	1	1	1	1													1	1	1	10	1	1	1	1	1	1	1	1
11/24/2021 18:12	11/24/2021 18:16	0	1	1	0	2	5		0	2	2	3	10	10	1	1	1	1	1	1	1	1	1	1	10	10	7	7	7	7	7	7	7	7
11/24/2021 18:10	11/24/2021 18:17	0	1	1	0	3	5		0	2	2	4	10	10	1	1	1	1	7	7	7	7																									1	1	1
11/24/2021 18:19	11/24/2021 18:24	0	1	4	0	1	5		0	2	1	2	6.4	7.1	4	4	4	4	4	4	4	4
11/24/2021 18:09	11/24/2021 18:24	0	1	4	0	3	5		0	3	2	4	10	9	7	7	6	7	1	1	1	1																									1	1	1
11/24/2021 18:27	11/24/2021 18:31	0	1	1	0	2	5		0	3	3	4	8.5	8.9	6	5	6	7	2	1	2	3
11/24/2021 18:35	11/24/2021 18:38	0	1	1	0	3	5		0	2	3	3	10	10	6	6	5	6	3	3	2	2
11/24/2021 18:34	11/24/2021 18:47	0	1	7	0	4	5		0	3	2	3	10	10	7	7	7	7	7	7	7	7	1	1	10	10	7	7	7	7	7	7	7	7
11/24/2021 18:44	11/24/2021 18:51	0	1	4	0	1	5		0	3	2	3	2.7	2.6	1	4	4	1	1	1	1	1
11/24/2021 18:55	11/24/2021 18:58	0	1	4	0	1	5		0	5	3	4	10	10	7	7	7	7	1	1	1	1
11/24/2021 18:53	11/24/2021 18:58	0	1	4	0	2	3		0	3	3	3	10	10	7	7	7	7	7	6	6	7	1	1	10	10	7	6	6	7	7	6	6	7
11/24/2021 18:59	11/24/2021 19:04	0	1	5	0	4	5		0	3	2	1	10	9.9	1	1	1	1	1	1	1	1
11/24/2021 19:02	11/24/2021 19:05	0	1	5	0	1	5		0	5	2	3	9.4	9.5	1	1	1	1	7	7	7	7
11/24/2021 19:12	11/24/2021 19:14	0	1	1	0	4	5		1	4	2	3	7.7	8.7	7	6	7	7	1	1	1	1	1	1	7.5	7.8	7	6	7	7	7	6	7	7
11/24/2021 19:11	11/24/2021 19:19	0	1	4	0	4	5		0	3	1	3	9.2	9.5	2	1	1	2	6	5	6	6																									1	1	1
11/24/2021 19:10	11/24/2021 19:20	0	1	5	0	2	5		0	6	5	3	10	10	7	7	7	7	1	1	1	1													1	1	1.8	2	1	1	1	1	1	1	1	1
11/24/2021 19:15	11/24/2021 19:25	0	1	4	0	2	5		0	2	2	1	7.9	8.1	6	1	1	1	2	2	2	2
11/24/2021 19:22	11/24/2021 19:26	0	1	1	0	4	3		0	6	7	3	10	10	7	7	7	7	1	1	1	1
11/24/2021 19:24	11/24/2021 19:27	0	1	1	0	1	5		1	2	3	5	10	10	7	7	7	7	1	1	1	1
11/24/2021 19:20	11/24/2021 19:27	0	1	5	0	1	5		0	2	2	5	10	10	7	7	7	7	1	1	1	1													1	1	8.5	10	5	7	6	5	3	4	3	3
11/24/2021 19:38	11/24/2021 19:44	0	1	4	0	1	5		0	3	1	1	1	6.4	4	1	1	1	1	1	1	1	1	1	1	8.3	5	1	1	1	7	7	7	7
11/24/2021 19:22	11/24/2021 19:30	0	1	4	0	1	5		0	5	2	1	6	10	7	6	6	4	4	1	1	1																									1	1	1
11/24/2021 19:41	11/24/2021 19:46	0	1	5	0	1	5		0	6	7	1	1	10	1	1	1	1	1	1	1	1
11/24/2021 19:51	11/24/2021 19:55	0	1	1	0	4	6		1	1	1	3	4	7.3	4	4	4	4	4	4	4	4
11/24/2021 20:04	11/24/2021 20:09	0	1	1	0	1	6	Dominican	1	2	2	2	7	7	5	5	5	5	1	1	1	1
11/24/2021 20:04	11/24/2021 20:09	0	1	5	0	2	5		0	4	3	2	9.7	10	7	7	7	7	6	7	6	6	1	1	10	10	3	3	3	3	3	3	3	2
11/24/2021 20:04	11/24/2021 20:11	0	1	4	0	2	5		0	5	6	4	8	8	6	6	6	6	2	2	2	2																									1	1	1
11/24/2021 19:55	11/24/2021 20:11	0	1	7	0	4	5		0	6	6	3	9	8.4	6	6	6	6	2	2	2	2																									1	1	1
11/24/2021 20:08	11/24/2021 20:13	0	1	4	0	2	5		0	6	4	2	6	8	4	4	4	3	4	4	4	4													1	1	7	8.2	4	4	4	5	4	4	4	4
11/24/2021 20:12	11/24/2021 20:13	0	1	1	0	2	5		0	2	2	4	7.6	7.2	5	4	6	6	4	5	6	5
11/24/2021 20:10	11/24/2021 20:14	0	1	5	0	1	5		0	2	1	4	5	8.4	6	6	6	6	1	1	1	1
11/24/2021 20:07	11/24/2021 20:17	0	1	5	0	2	3		0	4	4	3	10	10	1	1	1	1	1	1	1	1
11/24/2021 20:15	11/24/2021 20:18	0	1	5	0	4	3		0	4	3	2	1	10	7	7	7	7	1	1	1	1													1	1	10	10	7	7	7	7	7	7	7	7
11/24/2021 20:23	11/24/2021 20:27	0	1	1	0	1	6	mixed	0	1	1	2	10	10	7	7	7	7	1	1	1	1
11/24/2021 20:35	11/24/2021 20:40	0	1	5	0	1	5		0	5	7	5	6.1	6.3	4	4	4	4	3	3	4	3	1	1	6.1	6.2	4	4	4	4	4	4	4	4
11/24/2021 20:41	11/24/2021 20:46	0	1	1	0	2	5		0	3	5	3	6	7.1	5	5	5	5	4	4	4	4																									1	1	1
11/24/2021 20:47	11/24/2021 20:53	0	1	5	0	4	5		1	6	4	3	10	10	1	1	1	1	7	7	7	7	1	1	10	10	1	1	1	1	1	1	1	1
11/24/2021 20:47	11/24/2021 20:54	0	1	5	0	2	5		0	4	1	3	9.4	10	7	7	7	7	1	1	1	1
11/24/2021 20:52	11/24/2021 20:55	0	1	1	0	2	5		0	2	1	3	1	10	2	3	3	4	3	5	4	2																									1	1	1
11/24/2021 20:50	11/24/2021 20:57	0	1	1	0	1	5		0	4	2	3	10	9.5	7	5	6	7	1	1	1	4
11/24/2021 21:07	11/24/2021 21:11	0	1	5	0	1	3		0	2	1	3	10	10	7	7	7	7	7	7	7	7
11/24/2021 21:11	11/24/2021 21:20	0	1	5	0	1	2		0	6	4	2	1.4	6.5	6	5	5	4	1	2	1	1																									1	1	1
11/24/2021 21:19	11/24/2021 21:26	0	1	4	0	2	3		0	2	1	3	9	10	7	7	7	7	1	1	1	1
11/24/2021 21:07	11/24/2021 21:27	0	1	5	0	4	3		0	4	2	3	10	10	6	7	7	7	1	2	1	1													1	1	9.7	9.8	6	6	6	7	6	6	6	6
11/24/2021 21:31	11/24/2021 21:35	0	1	4	0	2	3		0	1	1	3	10	10	7	7	7	7	6	6	6	6	1	1	10	10	7	7	7	7	6	6	6	6
11/24/2021 21:34	11/24/2021 21:40	0	1	4	0	4	2		0	6	7	1	3.1	6.2	3	4	4	5	5	4	5	4																									1	1	1
11/24/2021 21:43	11/24/2021 21:47	0	1	1	0	1	3		1	2	2	2	10	8.2	7	6	5	7	1	1	2	1
11/24/2021 21:49	11/24/2021 21:57	0	1	1	0	4	6	Hispanic	1	2	2	3	10	10	6	7	7	7	3	3	3	3
11/24/2021 21:57	11/24/2021 22:05	0	1	5	0	2	5		0	5	7	1	2	9.1	2	2	1	1	3	2	3	3
11/24/2021 22:04	11/24/2021 22:09	0	1	1	0	2	5		0	3	3	3	2.9	5	4	4	4	4	4	4	4	4
11/24/2021 22:28	11/24/2021 22:32	0	1	4	0	4	5		0	4	3	5	8.2	8	1	1	1	1	7	7	7	7	1	1	10	9.5	1	1	1	1	1	1	1	1
11/24/2021 22:38	11/24/2021 22:44	0	1	5	0	4	5		0	5	6	3	7.6	8.4	6	6	6	6	2	2	2	2
11/24/2021 22:41	11/24/2021 22:46	0	1	4	0	4	5		0	6	5	3	9.9	9.9	7	7	7	7	1	1	1	1
11/24/2021 22:59	11/24/2021 23:09	0	1	5	0	4	3		0	3	1	5	10	10	7	7	7	7	1	1	1	1													1	1	10	10	7	7	7	7	7	7	7	7
11/25/2021 0:07	11/25/2021 0:15	0	1	4	0	2	5		1	6	2	3	7.2	8.5	6	7	6	6	2	4	3	2
11/25/2021 0:17	11/25/2021 0:25	0	1	4	0	1	5		0	6	6	1	8.9	9.1	7	7	7	7	1	1	1	1
11/25/2021 0:14	11/25/2021 0:25	0	1	4	0	1	5		0	6	7	1	8.9	10	2	2	3	4	1	2	1	2	1	1	8	8.9	1	1	1	4	5	5	5	5
11/25/2021 0:41	11/25/2021 0:46	0	1	5	0	4	5		0	6	5	5	10	9.2	7	7	7	7	1	1	1	1	1	1	8.1	9.1	6	6	6	6	7	7	7	7
11/25/2021 0:53	11/25/2021 0:58	0	1	5	0	4	5		1	3	3	4	7	7	4	4	4	3	3	3	3	3
11/25/2021 1:10	11/25/2021 1:19	0	1	4	0	1	5		0	6	7	2	7.6	8.3	6	7	6	6	2	3	4	5													1	1	10	8.2	7	7	7	6	7	7	7	7
11/25/2021 1:30	11/25/2021 1:34	0	1	4	0	1	3		0	6	7	1	10	9.1	7	7	7	7	2	1	1	1
11/25/2021 1:40	11/25/2021 1:43	0	1	1	0	1	6		1	2	1	3	7.1	8.8	7	7	7	7	2	2	3	2	1	1	7.6	7.9	5	6	5	5	5	5	4	5
11/25/2021 1:47	11/25/2021 1:49	0	1	1	0	2	5		0	3	2	4	1.6	3.3	3	3	3	3	4	4	4	4																									1	1	1
11/25/2021 1:42	11/25/2021 1:52	0	1	7	0	4	5		0	3	2	4	9.2	9.2	7	7	7	7	1	1	1	1													1	1	9.2	9.1	7	7	7	7	4	5	4	5
11/25/2021 2:01	11/25/2021 2:08	0	1	5	0	2	5		0	5	4	2	8.1	9	7	7	7	7	1	1	1	1
11/25/2021 2:15	11/25/2021 2:19	0	1	1	0	4	5		0	1	4	5	9.9	10	1	1	1	1	7	7	7	7													1	1	1	1	7	7	7	7	1	1	1	1
11/25/2021 2:19	11/25/2021 2:28	0	1	5	0	2	5		0	3	1	4	8.5	6	6	6	6	6	6	4	5	5
11/25/2021 2:42	11/25/2021 2:45	0	1	4	0	4	5		0	5	6	3	5.3	9.3	6	5	6	6	6	5	6	5																									1	1	1
11/25/2021 3:11	11/25/2021 3:15	0	1	4	0	1	5		0	5	6	3	10	10	7	7	7	7	1	1	1	1	1	1	1	10	2	2	2	2	3	3	3	3
11/25/2021 3:13	11/25/2021 3:17	0	1	4	0	4	4		0	2	3	3	1	10	7	1	1	1	1	4	1	1	1	1	1.2	10	7	7	7	7	1	1	1	1
11/25/2021 3:13	11/25/2021 3:17	0	1	7	0	2	5		0	4	2	3	9.3	10	7	7	7	7	1	1	1	1
11/25/2021 3:22	11/25/2021 3:27	0	1	7	0	1	5		1	6	6	3	9.3	10	6	6	6	7	1	1	1	2
11/25/2021 3:42	11/25/2021 3:55	0	1	5	0	2	3		0	4	2	2	10	10	7	7	7	7	1	1	1	1
11/25/2021 3:53	11/25/2021 3:57	0	1	1	0	4	6	hispanic	1	2	1	3	10	10	7	7	7	7	1	1	1	1													1	1	1	4.5	1	4	1	1	1	1	1	1
11/25/2021 3:52	11/25/2021 4:00	0	1	4	0	1	5		0	5	4	2	6.3	8.5	6	5	5	7	2	2	3	3																									1	1	1
11/25/2021 4:05	11/25/2021 4:08	0	1	4	0	4	5		0	5	1	3	6.4	7.3	5	6	6	6	5	5	6	5
11/25/2021 4:14	11/25/2021 4:21	0	1	4	0	4	3		0	4	2	4	10	10	7	7	7	7	1	1	1	1
11/25/2021 4:28	11/25/2021 4:33	0	1	5	0	1	5		0	6	6	2	6	9.1	5	5	5	6	2	2	2	2													1	1	3.9	6.1	3	4	3	3	3	3	3	3
11/25/2021 4:31	11/25/2021 4:37	0	1	5	0	2	5		0	4	2	4	7.3	8.6	6	6	6	6	2	3	2	2
11/25/2021 4:36	11/25/2021 4:51	0	1	5	0	4	5		0	3	1	2	9.6	10	7	7	6	6	7	7	6	7	1	1	6.5	7.6	4	3	3	4	4	5	4	2
11/25/2021 4:48	11/25/2021 4:53	0	1	5	0	4	5		0	3	2	3	10	10	1	1	1	1	1	1	1	1
11/25/2021 5:18	11/25/2021 5:27	0	1	5	0	2	5		0	3	2	4	6.5	7.9	7	1	1	1	1	1	1	1
11/25/2021 5:29	11/25/2021 5:35	0	1	4	0	1	3		0	3	2	2	3.5	7.4	5	2	1	1	5	5	3	2																									1	1	1
11/25/2021 5:31	11/25/2021 5:36	0	1	5	0	4	5		0	2	1	1	5.4	8.2	5	5	5	5	5	5	5	5													1	1	6	7.1	5	5	5	5	5	5	5	5
11/25/2021 5:51	11/25/2021 5:58	0	1	4	0	4	5		0	2	2	4	10	10	7	7	7	7	1	1	1	1
11/25/2021 6:05	11/25/2021 6:12	0	1	5	0	1	5		0	2	2	3	7.4	8.7	5	5	5	5	5	5	5	5	1	1	7.1	7.2	6	7	6	7	6	6	6	6
11/25/2021 6:12	11/25/2021 6:20	0	1	5	0	2	5		0	6	1	2	9.1	10	7	7	7	7	2	1	2	2	1	1	10	9.7	7	7	7	7	6	7	6	7
11/25/2021 6:16	11/25/2021 6:24	0	1	5	0	2	5		0	4	5	4	6.2	8.6	6	6	6	6	4	4	4	4
11/25/2021 6:27	11/25/2021 6:31	0	1	7	0	1	5		0	5	6	3	10	10	7	7	7	7	1	1	1	1													1	1	9.9	10	7	7	7	7	7	7	7	7
11/25/2021 6:39	11/25/2021 6:43	0	1	4	0	4	5		0	6	5	3	6.4	8.2	7	7	7	7	1	1	1	1
11/25/2021 6:45	11/25/2021 6:51	0	1	4	0	2	5		0	4	1	3	8.7	9.7	6	6	6	6	1	2	1	1													1	1	10	9.7	7	6	6	7	6	6	6	6
11/25/2021 6:38	11/25/2021 6:51	0	1	5	0	2	6	white and native american	0	3	3	3	6.1	7.7	7	7	7	7	1	1	1	1
11/25/2021 7:00	11/25/2021 7:02	0	1	1	0	1	5		0	5	4	1	5.5	6.5	1	3	5	6	7	6	7	6
11/25/2021 7:00	11/25/2021 7:04	0	1	4	0	2	5		0	3	2	4	8.8	9.2	1	1	1	1	6	7	6	7	1	1	6	6.4	4	1	1	2	4	4	2	2
11/25/2021 7:01	11/25/2021 7:10	0	1	5	0	2	5		0	5	3	3	8	9.1	6	6	7	6	2	1	3	2																									1	1	1
11/25/2021 7:08	11/25/2021 7:15	0	1	5	0	2	5		0	3	3	5	3.9	8	6	6	6	6	4	4	4	4	1	1	1	6.7	1	1	1	1	1	1	1	1
11/25/2021 7:12	11/25/2021 7:16	0	1	4	0	4	5		0	6	4	3	7.1	8.8	1	1	1	1	5	5	6	5																									1	1	1
11/25/2021 7:17	11/25/2021 7:21	0	1	5	0	1	5		0	5	7	5	10	10	7	7	7	7	1	1	1	1
11/25/2021 7:19	11/25/2021 7:22	0	1	5	0	4	5		0	5	6	3	5.5	7.7	6	6	6	6	1	1	1	1
11/25/2021 7:18	11/25/2021 7:23	0	1	5	0	1	5		0	4	6	3	7.2	7.6	6	2	6	6	5	5	5	5
11/25/2021 7:20	11/25/2021 7:29	0	1	4	0	1	6	Asiatic	0	2	2	3	10	10	1	1	1	1	6	6	6	6													1	1	1.7	1.6	7	7	7	7	7	7	7	7
11/25/2021 7:27	11/25/2021 7:32	0	1	4	0	2	5		0	3	4	4	1.8	4	5	4	5	5	2	3	4	4													1	1	1	3.8	2	2	2	1	2	1	1	1
11/25/2021 7:24	11/25/2021 7:33	0	1	5	0	1	5		0	4	3	5	10	10	7	7	7	7	1	1	1	1	1	1	10	10	6	7	6	6	7	7	7	6
11/25/2021 7:29	11/25/2021 7:34	0	1	5	0	1	2		0	3	2	4	4	8	6	6	6	6	2	2	2	2
11/25/2021 7:29	11/25/2021 7:35	0	1	5	0	2	5		0	5	6	2	4.2	7.8	3	2	2	3	4	4	4	4
11/25/2021 7:53	11/25/2021 7:57	0	1	5	0	4	5		0	2	4	5	10	10	1	1	1	1	1	1	1	1																									1	1	1
11/25/2021 7:50	11/25/2021 7:59	0	1	4	0	1	5		0	5	3	3	3.1	10	7	7	7	7	1	1	1	1
11/25/2021 7:56	11/25/2021 8:02	0	1	4	0	2	5		0	5	5	2	1.9	8	4	4	4	4	4	4	4	4	1	1	2	8	4	4	4	4	4	4	4	4
11/25/2021 8:08	11/25/2021 8:14	0	1	5	0	1	5		0	6	7	4	8.1	9.3	7	7	7	7	1	1	1	1
11/25/2021 8:20	11/25/2021 8:25	0	1	4	0	1	5		0	5	6	4	9.3	9.1	7	7	7	7	7	7	7	7
11/25/2021 8:24	11/25/2021 8:26	0	1	5	0	1	5		1	3	3	2	10	10	7	7	7	7	1	1	1	1													1	1	10	10	7	7	7	7	7	7	7	7
11/25/2021 8:23	11/25/2021 8:26	0	1	5	0	2	5		0	6	7	2	1.1	8.4	4	4	4	4	4	4	4	4	1	1	5.1	8.5	4	4	4	4	4	4	4	4
11/25/2021 8:21	11/25/2021 8:28	0	1	5	0	1	5		0	5	4	3	10	8.6	5	5	5	5	2	2	2	2
11/25/2021 8:31	11/25/2021 8:35	0	1	5	0	2	5		0	5	3	1	1	2.8	1	1	1	1	7	7	7	7	1	1	1	2.8	1	1	1	1	1	1	1	1
11/25/2021 8:32	11/25/2021 8:38	0	1	5	0	1	5		0	3	3	3	7.6	8.4	6	6	6	6	2	2	2	2
11/25/2021 8:35	11/25/2021 8:40	0	1	4	0	1	5		0	3	2	4	7.4	8.1	7	7	7	7	1	1	1	1																									1	1	1
11/25/2021 8:37	11/25/2021 8:42	0	1	5	0	2	5		0	2	2	3	8.4	7.8	6	6	6	6	2	2	2	2
11/25/2021 8:40	11/25/2021 8:44	0	1	5	0	1	5		0	6	5	3	7.6	8.1	1	1	1	1	6	6	6	6																									1	1	1
11/25/2021 8:47	11/25/2021 8:50	0	1	4	0	2	5		0	5	2	3	6.9	7.9	3	3	3	3	6	6	6	6	1	1	8.3	8.2	2	2	2	2	5	5	5	5
11/25/2021 8:46	11/25/2021 8:53	0	1	4	0	2	1		0	3	4	3	8.2	9.2	6	7	6	6	2	2	2	2													1	1	8.1	9.1	6	6	6	6	6	6	6	6
11/25/2021 8:51	11/25/2021 8:57	0	1	5	0	1	5		0	5	7	3	6.2	9.6	6	6	6	6	4	1	4	1
11/25/2021 8:54	11/25/2021 8:59	0	1	1	0	1	5		0	2	1	3	10	10	1	1	1	1	1	1	1	1
11/25/2021 8:58	11/25/2021 9:02	0	1	5	0	1	5		0	3	4	5	9.2	9.2	6	6	6	6	2	2	2	2																									1	1	1
11/25/2021 9:03	11/25/2021 9:08	0	1	5	0	2	5		0	3	5	4	10	8.4	6	6	6	6	2	2	2	2
11/25/2021 9:06	11/25/2021 9:13	0	1	5	0	1	5		0	5	5	5	1	5.2	1	1	1	1	7	5	3	1
11/25/2021 9:07	11/25/2021 9:15	0	1	5	0	4	5		0	2	1	3	10	10	1	1	1	1	7	7	7	7	1	1	10	10	6	6	6	6	6	6	6	6
11/25/2021 9:09	11/25/2021 9:16	0	1	7	0	2	5		0	3	2	4	2.9	10	7	7	7	7	1	1	1	1													1	1	2.9	10	7	7	7	7	7	7	7	7
11/25/2021 8:19	11/25/2021 9:22	0	1	4	0	2	3		0	5	1	1	7.1	6.1	6	6	6	7	2	2	2	2
11/25/2021 9:20	11/25/2021 9:24	0	1	4	0	4	5		0	5	3	1	8.6	9.5	6	6	6	6	2	2	2	2
11/25/2021 9:29	11/25/2021 9:34	0	1	4	0	2	5		0	5	4	5	9.8	10	7	7	7	7	1	1	1	1																									1	1	1
11/25/2021 9:22	11/25/2021 9:37	0	1	4	0	1	3		0	5	2	3	4.8	6	3	2	1	2	5	5	5	5													1	1	8.8	7.4	1	1	1	1	1	1	1	1
11/25/2021 9:39	11/25/2021 9:43	0	1	4	0	2	5		1	6	5	2	10	10	7	7	7	7	1	1	1	1
11/25/2021 9:40	11/25/2021 9:52	0	1	4	0	1	5		0	6	6	3	10	10	7	7	7	7	1	1	1	1	1	1	10	10	7	7	7	7	7	7	7	7
11/25/2021 9:52	11/25/2021 9:58	0	1	5	0	2	5		0	6	3	4	8.3	8.2	2	2	2	2	6	6	6	6
11/25/2021 9:49	11/25/2021 10:02	0	1	5	0	1	1		0	4	4	3	9.2	9.4	1	1	1	1	7	7	7	7																									1	1	1
11/25/2021 10:00	11/25/2021 10:05	0	1	5	0	2	5		0	6	3	5	10	9.9	7	7	7	7	7	7	7	7
11/25/2021 10:01	11/25/2021 10:11	0	1	7	0	2	5		0	5	2	4	8.5	10	7	7	7	7	7	7	7	7	1	1	2.5	10	3	3	3	3	2	2	2	2
11/25/2021 10:09	11/25/2021 10:16	0	1	5	0	4	5		0	2	7	2	7.4	10	7	7	7	7	1	1	1	1																									1	1	1
11/25/2021 10:00	11/25/2021 10:21	0	1	7	0	4	5		0	6	7	3	10	10	7	7	7	7	2	1	2	3
11/25/2021 10:17	11/25/2021 10:22	0	1	5	0	1	5		0	2	1	1	10	10	1	1	1	1	1	1	1	1
11/25/2021 10:10	11/25/2021 10:26	0	1	7	0	2	5		0	4	7	3	10	10	7	7	7	7	1	1	1	1
11/25/2021 10:24	11/25/2021 10:28	0	1	5	0	2	5		0	4	3	5	1.8	2.9	2	3	2	3	5	6	4	5
11/25/2021 10:22	11/25/2021 10:28	0	1	5	0	4	5		0	5	7	3	7.5	10	1	1	1	1	5	5	5	5
11/25/2021 10:24	11/25/2021 10:35	0	1	4	0	2	5		1	5	1	1	2.1	6.9	5	2	2	3	1	1	1	1																									1	1	1
11/25/2021 10:41	11/25/2021 10:44	0	1	7	0	1	5		0	6	6	3	10	10	7	7	7	7	1	1	1	1
11/25/2021 10:38	11/25/2021 10:45	0	1	5	0	2	5		0	5	7	4	7	7.1	5	5	5	5	3	3	3	3
11/25/2021 10:45	11/25/2021 10:50	0	1	5	0	1	5		0	2	2	2	8	8	6	2	2	2	6	6	6	6
11/25/2021 10:47	11/25/2021 10:54	0	1	5	0	2	5		0	5	2	3	1.9	10	7	7	7	7	2	2	2	2
11/25/2021 10:50	11/25/2021 10:55	0	1	4	0	4	5		0	3	2	3	5.1	5	4	4	4	4	4	4	4	4																									1	1	1
11/25/2021 10:55	11/25/2021 11:00	0	1	4	0	2	5		0	4	4	3	8.1	9	6	6	6	6	1	1	1	1
11/25/2021 11:04	11/25/2021 11:10	0	1	7	0	2	5		0	5	6	4	9.5	9.5	7	7	7	7	1	1	1	1
11/25/2021 11:03	11/25/2021 11:11	0	1	4	0	4	1		1	4	4	3	6.1	8.5	6	5	5	6	5	5	6	5																									1	1	1
11/25/2021 11:09	11/25/2021 11:13	0	1	1	0	2	3		0	2	3	2	10	10	7	7	7	7	1	1	1	1													1	1	1.4	3	5	6	5	6	6	3	3	5
11/25/2021 11:13	11/25/2021 11:16	0	1	4	0	4	5		0	2	2	2	10	10	7	7	7	7	1	1	1	1
11/25/2021 11:13	11/25/2021 11:19	0	1	5	0	2	5		0	3	2	3	10	10	7	7	7	7	1	1	1	1
11/25/2021 11:12	11/25/2021 11:19	0	1	7	0	2	5		0	2	2	3	10	10	7	7	7	7	1	1	1	1																									1	1	1
11/25/2021 11:15	11/25/2021 11:22	0	1	4	0	1	5		0	5	3	4	5.7	6.1	1	1	1	1	2	2	2	2
11/25/2021 11:25	11/25/2021 11:31	0	1	5	0	4	5		0	5	7	1	5	10	4	4	1	1	7	7	7	7
11/25/2021 11:45	11/25/2021 11:50	0	1	1	0	2	5		1	2	1	3	10	10	6	7	7	7	1	1	1	1
11/25/2021 11:48	11/25/2021 12:01	0	1	5	0	1	5		0	6	3	2	9.4	9.4	6	7	6	7	3	2	3	5
11/25/2021 12:09	11/25/2021 12:14	0	1	4	0	1	3		1	3	6	1	10	10	7	7	7	7	1	1	1	1																									1	1	1
11/25/2021 12:20	11/25/2021 12:25	0	1	4	0	2	5		0	2	1	1	5.1	7.2	4	3	3	3	5	6	5	5
11/25/2021 12:22	11/25/2021 12:32	0	1	1	0	2	3		0	3	1	3	10	10	7	7	7	7	1	1	1	1
11/25/2021 12:30	11/25/2021 12:36	0	1	4	0	4	5		0	3	2	2	8.5	9	6	7	7	7	1	1	1	1													1	1	9	9	6	7	7	7	7	7	7	7
11/25/2021 12:33	11/25/2021 12:37	0	1	5	0	1	5		0	2	1	3	8.7	9.2	7	7	7	7	1	1	1	1
11/25/2021 12:35	11/25/2021 12:41	0	1	7	0	1	5		0	2	1	5	9.9	10	7	7	7	7	7	7	7	7
11/25/2021 12:39	11/25/2021 12:44	0	1	5	0	1	5		0	2	4	4	10	10	7	7	7	7	7	7	7	7
11/25/2021 12:49	11/25/2021 12:55	0	1	5	0	4	5		0	3	1	1	5.1	7.1	5	5	5	5	4	4	4	4
11/25/2021 13:01	11/25/2021 13:08	0	1	4	0	4	6	Mexican	1	5	4	3	9.2	9.1	6	6	6	6	2	2	2	2
11/25/2021 13:13	11/25/2021 13:17	0	1	1	0	2	5		1	5	2	2	7.8	9.2	1	1	1	1	6	6	6	6
11/25/2021 13:15	11/25/2021 13:21	0	1	4	0	1	5		0	6	5	3	9.4	9.5	6	7	6	7	1	1	1	2																									1	1	1
11/25/2021 13:22	11/25/2021 13:26	0	1	5	0	4	5		0	5	2	3	1.5	7.4	4	3	3	4	7	7	7	3
11/25/2021 13:27	11/25/2021 13:31	0	1	4	0	1	5		0	4	1	3	10	10	6	7	4	5	2	2	2	2																									1	1	1
11/18/2021 13:30	11/18/2021 13:38	0	1	3	1	1	5		0	6	7	1	10	10	7	7	7	7	1	1	1	1
11/25/2021 13:32	11/25/2021 13:43	0	1	5	0	4	5		0	3	3	3	9.7	9.8	6	6	6	6	2	2	1	1
11/25/2021 13:59	11/25/2021 14:04	0	1	1	0	4	1		1	1	1	3	2.6	10	1	3	2	5	1	1	1	5
11/18/2021 14:01	11/18/2021 14:18	0	1	2	1	1	3		0	2	1	3	10	9.2	7	7	7	7	1	1	1	1																									1	1	1
11/25/2021 14:36	11/25/2021 14:41	0	1	5	0	4	5		0	3	1	5	5	9.2	6	6	6	6	2	2	2	2
11/25/2021 14:45	11/25/2021 14:53	0	1	4	0	2	5		0	3	7	5	1	7	4	6	4	4	4	4	4	4
11/25/2021 14:43	11/25/2021 14:54	0	1	7	0	2	5		0	4	2	4	8	9.5	6	6	6	6	1	2	2	1
11/25/2021 14:48	11/25/2021 14:57	0	1	5	0	4	6	Latino	1	6	3	2	10	10	7	7	7	7	1	1	1	1
11/25/2021 14:41	11/25/2021 15:19	0	1	5	0	4	5		1	5	3	3	1	5.1	1	1	1	1	4	4	4	4																									1	1	1
11/25/2021 15:14	11/25/2021 15:22	0	1	4	0	4	5		0	2	2	3	5.5	10	7	7	7	7	1	1	1	1
11/25/2021 15:53	11/25/2021 15:57	0	1	7	0	4	5		0	2	2	5	5	8.1	7	7	7	7	1	1	1	1																									1	1	1
11/18/2021 15:53	11/18/2021 15:58	0	1	3	1	1	6	Multi racial	0	2	1	3	10	10	5	6	5	5	6	6	5	5
11/25/2021 16:12	11/25/2021 16:22	0	1	5	0	4	5		0	3	4	3	9.2	9	1	1	1	2	2	2	2	2
11/25/2021 16:15	11/25/2021 16:24	0	1	7	0	4	5		0	6	4	1	6.2	8.9	3	2	2	2	5	5	5	5																									1	1	1
11/25/2021 16:25	11/25/2021 16:29	0	1	5	0	4	5		0	5	6	2	7.2	9.1	6	6	6	6	2	2	2	2
11/25/2021 16:31	11/25/2021 16:34	0	1	5	0	4	5		0	6	6	2	1	1.2	5	5	5	5	5	5	5	5
11/25/2021 16:36	11/25/2021 16:40	0	1	7	0	4	5		0	5	2	1	10	10	7	7	7	7	1	1	1	1
11/25/2021 17:22	11/25/2021 17:28	0	1	5	0	4	5		0	2	4	4	7.5	9.1	6	6	7	7	6	6	6	6																									1	1	1
11/25/2021 17:28	11/25/2021 17:36	0	1	4	0	4	5		0	3	2	5	10	10	1	1	1	1	7	7	7	7
11/25/2021 17:39	11/25/2021 17:42	0	1	4	0	4	5		0	2	1	5	10	10	7	7	7	7	4	4	4	4
11/25/2021 18:24	11/25/2021 18:27	0	1	4	0	4	5		0	3	2	3	7.1	7.2	5	5	5	5	2	2	2	2																									1	1	1
11/25/2021 18:25	11/25/2021 18:30	0	1	5	0	4	5		0	3	3	5	1	10	7	7	7	7	1	1	1	1
11/25/2021 18:33	11/25/2021 18:37	0	1	4	0	4	5		1	4	1	1	8.1	10	7	7	7	7	1	2	2	2
11/25/2021 18:44	11/25/2021 18:57	0	1	4	0	4	5		0	4	7	2	1.8	10	7	7	7	7	4	2	4	4
11/25/2021 19:03	11/25/2021 19:15	0	1	4	0	4	5		0	2	2	4	1.6	8.4	4	1	4	1	4	4	4	4																									1	1	1
11/25/2021 19:12	11/25/2021 19:17	0	1	5	0	4	5		0	5	3	2	5.5	8.4	6	6	6	6	2	2	2	2
11/25/2021 19:18	11/25/2021 19:25	0	1	7	0	4	5		0	6	6	4	1.9	5.9	5	5	5	5	6	5	5	6
11/25/2021 19:27	11/25/2021 19:31	0	1	4	0	4	5		0	6	5	4	8.1	9.2	6	6	6	6	1	2	1	2																									1	1	1
11/25/2021 19:49	11/25/2021 19:54	0	1	4	0	4	5		0	5	5	2	1	7.6	7	7	6	7	1	1	2	1
11/25/2021 19:56	11/25/2021 20:01	0	1	7	0	4	5		0	5	2	2	1	3.9	2	2	2	2	4	4	4	4
11/25/2021 20:14	11/25/2021 20:18	0	1	4	0	4	5		0	5	2	2	8.4	8.5	6	6	6	6	2	2	2	2																									1	1	1
11/25/2021 20:45	11/25/2021 20:52	0	1	7	0	4	5		0	6	6	4	1	8.5	6	6	6	6	2	2	2	2
11/25/2021 20:56	11/25/2021 21:04	0	1	4	0	4	5		1	4	1	1	5	7.3	7	7	7	7	1	1	1	1
11/25/2021 21:15	11/25/2021 21:22	0	1	4	0	4	5		1	3	5	2	2.6	7.6	5	5	5	5	5	3	3	3
11/25/2021 21:18	11/25/2021 21:22	0	1	4	0	4	6		1	3	2	3	6.1	9.6	6	5	6	5	5	4	6	5																									1	1	1
11/25/2021 22:23	11/25/2021 22:30	0	1	5	0	4	5		0	3	1	3	1.8	6.1	4	5	5	4	2	3	3	3
11/25/2021 22:30	11/25/2021 22:33	0	1	4	0	4	5		0	2	5	2	9.7	9.9	7	7	7	7	1	1	1	1
11/25/2021 23:23	11/25/2021 23:29	0	1	4	0	4	2		0	6	7	2	8.3	8.7	7	6	6	7	2	2	3	2																									1	1	1
11/25/2021 23:36	11/25/2021 23:43	0	1	7	0	4	5		0	3	3	1	10	10	7	7	7	7	2	1	2	2
11/25/2021 23:45	11/25/2021 23:52	0	1	7	0	4	5		0	6	2	4	5	8.7	4	4	4	4	6	5	5	5
11/26/2021 0:33	11/26/2021 0:37	0	1	4	0	4	2		0	2	1	4	1.9	6.5	7	7	7	6	2	2	1	2																									1	1	1
11/26/2021 0:41	11/26/2021 0:59	0	1	4	0	4	5		1	2	1	3	9.5	8.7	6	6	6	5	5	5	5	6
11/26/2021 0:57	11/26/2021 1:03	0	1	4	0	4	5		0	3	6	4	5.5	8.9	7	7	7	7	1	1	1	1																									1	1	1
11/26/2021 2:31	11/26/2021 2:34	0	1	4	0	4	2		0	5	1	4	4.6	6.7	5	5	5	5	6	6	6	6
11/26/2021 4:09	11/26/2021 4:18	0	1	4	0	4	5		0	2	1	5	10	10	7	7	7	7	1	1	1	1
11/26/2021 5:08	11/26/2021 5:14	0	1	4	0	4	5		0	5	5	5	10	9.2	6	7	7	6	6	6	7	7																									1	1	1
11/26/2021 6:00	11/26/2021 6:05	0	1	7	0	4	5		0	6	7	3	6	6	5	5	5	5	2	2	2	3
11/26/2021 6:27	11/26/2021 6:33	0	1	7	0	4	5		0	5	2	2	10	10	7	7	7	7	1	1	1	1																									1	1	1
11/26/2021 6:30	11/26/2021 6:37	0	1	4	0	4	5		0	5	6	3	5.7	7.4	6	6	6	6	2	2	2	2
11/26/2021 6:53	11/26/2021 6:58	0	1	7	0	4	5		0	6	5	3	5.1	7.3	4	5	5	5	3	3	4	4																									1	1	1
11/26/2021 7:10	11/26/2021 7:14	0	1	4	0	4	2		0	5	4	3	5.8	7.2	3	4	4	4	4	4	4	4
11/26/2021 7:38	11/26/2021 7:44	0	1	7	0	4	5		0	2	2	3	8.9	7.8	6	6	6	6	7	6	5	6
11/26/2021 9:09	11/26/2021 9:14	0	1	1	0	4	5		0	1	2	3	8.7	8.7	6	6	6	6	2	2	2	2
11/26/2021 9:20	11/26/2021 9:28	0	1	4	0	4	5		0	5	7	5	10	9.7	6	6	6	6	6	6	6	6
11/26/2021 9:36	11/26/2021 9:40	0	1	7	0	4	5		0	5	7	3	8.1	9.2	7	7	7	7	1	1	1	1																									1	1	1
11/26/2021 9:50	11/26/2021 9:54	0	1	4	0	4	4		0	6	3	3	7.2	6.8	5	5	5	6	2	2	2	2																									1	1	1
11/26/2021 10:04	11/26/2021 10:08	0	1	1	0	4	6	Mixed race	1	2	2	2	5.7	8.5	6	4	5	5	4	4	4	4
11/26/2021 10:20	11/26/2021 10:23	0	1	4	0	4	5		0	6	4	3	8.7	10	6	6	6	6	2	3	2	3																									1	1	1
11/26/2021 10:17	11/26/2021 10:24	0	1	4	0	4	6	Puerto Rican	1	3	2	2	10	10	7	7	7	7	1	1	1	1
11/26/2021 10:19	11/26/2021 10:24	0	1	4	0	4	5		0	6	4	3	9.9	9.8	7	7	7	7	1	1	1	1
11/26/2021 10:29	11/26/2021 10:32	0	1	4	0	4	5		0	3	4	3	7.8	9.5	5	6	6	6	2	2	2	2
11/26/2021 10:15	11/26/2021 10:33	0	1	7	0	4	5		0	6	1	1	1	1	1	1	1	1	7	7	7	7																									1	1	1
11/26/2021 10:30	11/26/2021 10:33	0	1	4	0	4	5		0	2	2	3	10	10	7	7	7	7	1	1	1	1																									1	1	1
11/26/2021 10:27	11/26/2021 10:34	0	1	7	0	4	5		0	6	5	3	10	10	7	7	7	7	1	1	1	1
11/26/2021 10:34	11/26/2021 10:37	0	1	4	0	4	5		1	5	5	3	10	10	7	7	7	7	1	1	1	1
11/26/2021 10:32	11/26/2021 10:38	0	1	7	0	4	5		0	5	2	1	10	10	7	7	7	7	1	1	1	1
11/26/2021 10:41	11/26/2021 10:45	0	1	4	0	4	2		0	6	5	3	7.5	8	6	6	6	6	3	3	3	3																									1	1	1
11/26/2021 10:41	11/26/2021 10:49	0	1	4	0	4	5		1	3	3	2	8.3	10	6	6	6	6	2	1	2	2
11/26/2021 10:43	11/26/2021 10:49	0	1	7	0	4	5		0	6	4	3	9.2	10	7	7	7	7	1	1	1	1
11/26/2021 10:46	11/26/2021 10:49	0	1	4	0	4	5		0	5	2	3	9.1	9.8	7	7	7	7	2	1	2	2
11/26/2021 10:44	11/26/2021 10:52	0	1	4	0	4	6	mexican, african american	1	2	4	3	9.3	9.1	7	7	7	7	1	1	1	1																									1	1	1
11/26/2021 10:50	11/26/2021 10:56	0	1	7	0	4	5		0	3	2	5	2.9	6.1	5	5	5	5	2	2	2	2
11/26/2021 10:55	11/26/2021 10:58	0	1	4	0	4	2		0	4	3	3	8.1	6.5	6	5	5	5	5	5	5	5
11/26/2021 11:07	11/26/2021 11:12	0	1	4	0	4	5		0	5	6	2	9.1	9.3	6	6	6	6	6	6	6	6
11/26/2021 11:09	11/26/2021 11:12	0	1	4	0	4	5		0	5	2	1	5.4	5.8	5	5	5	5	6	5	6	7																									1	1	1
11/26/2021 11:10	11/26/2021 11:15	0	1	4	0	4	5		0	4	6	4	9	9.4	6	6	6	6	2	2	2	2
11/26/2021 11:10	11/26/2021 11:16	0	1	4	0	4	5		0	3	2	4	9	9.1	6	6	6	6	1	1	1	1																									1	1	1
11/26/2021 11:15	11/26/2021 11:18	0	1	4	0	4	5		0	4	2	1	10	10	1	1	1	1	7	7	7	7
11/26/2021 11:32	11/26/2021 11:41	0	1	7	0	4	5		1	5	4	4	10	10	7	7	7	7	1	1	1	1																									1	1	1
11/26/2021 11:38	11/26/2021 11:42	0	1	7	0	4	5		0	5	5	2	10	10	7	7	7	7	1	1	1	1
11/26/2021 11:18	11/26/2021 11:46	0	1	7	0	4	5		0	5	7	4	2.9	7	5	6	6	6	2	2	2	2																									1	1	1
11/26/2021 11:44	11/26/2021 11:47	0	1	4	0	4	5		0	5	7	3	3	6.8	5	6	6	6	5	5	6	6
11/26/2021 11:46	11/26/2021 11:51	0	1	7	0	4	5		1	4	4	3	10	10	7	7	7	7	1	1	1	1
11/26/2021 11:47	11/26/2021 11:54	0	1	4	0	4	5		1	5	7	3	1	7.1	4	6	3	3	7	7	7	7
11/26/2021 11:49	11/26/2021 11:54	0	1	7	0	4	5		0	6	1	1	1	6.8	6	6	6	6	2	4	4	2																									1	1	1
11/26/2021 11:51	11/26/2021 11:57	0	1	4	0	4	5		1	6	3	2	1	10	2	7	5	6	1	1	1	1
11/26/2021 11:52	11/26/2021 11:57	0	1	4	0	4	5		1	3	3	4	8.3	8.5	6	6	6	6	2	2	2	2
11/26/2021 11:52	11/26/2021 12:00	0	1	4	0	4	6	Chicano	1	3	1	2	10	10	7	7	7	7	7	7	7	7
11/26/2021 12:09	11/26/2021 12:20	0	1	4	0	4	5		0	2	4	3	3.1	7.6	6	5	5	5	7	6	7	6																									1	1	1
11/26/2021 12:15	11/26/2021 12:20	0	1	4	0	4	2		0	5	4	1	8.8	7.5	6	6	6	6	2	2	2	2
11/26/2021 12:18	11/26/2021 12:21	0	1	4	0	4	5		0	5	7	3	4.7	5	4	4	4	4	3	3	3	3
11/26/2021 12:19	11/26/2021 12:26	0	1	5	0	4	5		0	5	4	3	10	10	7	7	7	7	1	1	1	1
11/26/2021 12:19	11/26/2021 12:26	0	1	4	0	4	6	Hispanic	1	3	2	2	10	10	7	7	7	7	1	1	1	1
11/26/2021 12:25	11/26/2021 12:30	0	1	4	0	4	5		0	5	5	2	8.5	8	6	6	5	6	3	2	2	3
11/26/2021 12:25	11/26/2021 12:31	0	1	7	0	4	5		0	3	2	3	8.1	9.2	7	7	7	7	1	1	1	1
11/26/2021 12:28	11/26/2021 12:34	0	1	4	0	4	5		0	3	1	4	8.2	6.2	6	6	7	6	1	1	3	2
11/26/2021 12:37	11/26/2021 12:44	0	1	7	0	4	5		0	5	1	3	2.9	5.2	4	4	4	4	4	3	4	4
11/26/2021 13:14	11/26/2021 13:18	0	1	7	0	4	5		0	5	7	3	10	10	7	7	7	7	1	1	1	1
11/26/2021 13:15	11/26/2021 13:22	0	1	7	0	4	5		0	4	3	4	9.8	9.9	7	6	6	7	2	2	2	1
11/26/2021 13:11	11/26/2021 13:24	0	1	7	0	4	5		0	2	6	5	8.2	8.2	5	6	6	7	4	4	4	4
11/26/2021 13:19	11/26/2021 13:26	0	1	7	0	4	5		0	5	4	5	1	9	7	7	7	7	2	1	2	1
11/26/2021 13:20	11/26/2021 13:28	0	1	7	0	4	5		0	3	3	1	5	8	5	5	5	5	2	2	2	2
11/26/2021 13:25	11/26/2021 13:35	0	1	7	0	4	5		0	6	3	4	1.8	8.2	6	6	6	6	2	2	2	2
11/26/2021 11:34	11/26/2021 15:37	0	1	4	0	4	3		0	3	2	4	8.6	9.4	6	7	6	7	2	2	2	2
11/22/2021 15:07	11/22/2021 15:11	0	1	4	1	1	5		0	2	2	3	3.4	7.7	7	6	6	6	3	2	1	2
11/22/2021 15:18	11/22/2021 15:19	0	1	3
11/22/2021 15:53	11/22/2021 15:57	0	1	2	1	3	5		0	2	1	3	5	5	4	4	4	4	4	4	4	4
11/22/2021 16:08	11/22/2021 16:08	0	1
11/22/2021 17:23	11/22/2021 17:27	0	1	5	1	3	3		0	2	1	4	10	10
11/22/2021 18:46	11/22/2021 18:49	0	1	1	1	3	3		0	2	2	3
11/22/2021 18:54	11/22/2021 18:54	0	1
11/22/2021 19:21	11/22/2021 19:23	0	1	2	1	4	6	Latinx	1	3	2	3	10	8.8	5	5	6	4
11/22/2021 19:41	11/22/2021 19:42	0	1	3	1	1	6	Caucasian	0	6	3	2	1.5
11/22/2021 20:06	11/22/2021 20:12	0	1	6	0	3	3		0	4
11/22/2021 20:11	11/22/2021 20:12	0	1	1	0	4	3		0	2	1	2
11/22/2021 20:16	11/22/2021 20:18	0	1	2	1	3	5		0	2	1	3	7.9	7.3	5	4	5	4
11/22/2021 20:15	11/22/2021 20:19	0	1	6	0	3	5		0	4	2	4	6.1	6.9	5	5	2	2
11/22/2021 20:20	11/22/2021 20:28	0	1	3	1	3	5		0	2	2	4	6.7	8.1	5	3	5	4	4	3	5	5
11/22/2021 20:21	11/22/2021 20:31	0	1	6	0	2	5		0	6	4	2	1	8.6	4	4	4	4	2	1	1	1
11/22/2021 20:35	11/22/2021 20:36	0	1
11/22/2021 20:46	11/22/2021 20:50	0	1	4	1	2	5		0	3	2	3	9.5	10	7	7	7	7
11/22/2021 20:57	11/22/2021 21:00	0	1	4	0	3	3		0	3	4	4	10	10
11/22/2021 21:02	11/22/2021 21:03	0	1	1	1	2	5		0	3	3	4
11/22/2021 21:06	11/22/2021 21:06	0	1
11/22/2021 21:09	11/22/2021 21:11	0	1	1	1	3	3		0	6	4	1	6.7	9.4	7	7	7	6	7	6	5	5
11/22/2021 21:23	11/22/2021 21:23	0	1
11/22/2021 21:23	11/22/2021 21:26	0	1	3	1	3	5		0	3	2	4	9.9	9.8	7	7	7	7	7	7	7	7	1	1	10	8.7	7	7	7	7	7	7	7	7
11/22/2021 21:27	11/22/2021 21:28	0	1
11/22/2021 21:25	11/22/2021 21:31	0	1	3	0	3	5		0	3	2	3	8.6	8.4	6	6	5	6	4	4	4	4													1	1	7.6	8.3	6	5	6	5	4	4	4	4
11/22/2021 21:35	11/22/2021 21:37	0	1	5	1	3	5		0	6
11/22/2021 21:33	11/22/2021 21:39	0	1	7	1	3	5		1	6	1	3	1	1
11/22/2021 21:39	11/22/2021 21:48	0	1	5	1	1	3		0	2	2	3	10	10	6	6	6	6	1	1	1	1
11/22/2021 21:40	11/22/2021 21:49	0	1	7	0	2	5		0	6	2	1	1	10	7	7	7	7	1	1	1	1	1	1	6.2	9.9
11/22/2021 21:46	11/22/2021 21:49	0	1	1	1	3	5		0	3	4	2	10	10	7	7	7	7	1	1	1	1
11/22/2021 21:57	11/22/2021 21:59	0	1	4	1	3	5		0	1	1	3
11/22/2021 21:59	11/22/2021 22:02	0	1	3	1	1	3		0	4	3	2
11/22/2021 22:03	11/22/2021 22:04	0	1	1	1
11/22/2021 22:35	11/22/2021 22:35	0	1	3	0
11/22/2021 20:53	11/22/2021 22:49	0	1	2	0	3	3		0	5	2	3	8.3	9	5	2	3	3	3	3	4	4
11/22/2021 22:50	11/22/2021 22:58	0	1	5	0	3	5		0	2	1	4	5.1
11/22/2021 23:15	11/22/2021 23:17	0	1	6	0	3	5		0	3	3	3
11/22/2021 23:11	11/22/2021 23:22	0	1	2	1	1	3		0	1	1	3	10	9.9	7	7	7	7	5	5	4	1
11/22/2021 23:18	11/22/2021 23:22	0	1	1	1	4	5		1	2	1	3	9	10	7	7	7	7	1	1	2	3																									1	1	1
11/22/2021 21:58	11/22/2021 23:24	0	1	3	1	1	5		0	2	1	5	7.1	7.3	6	7	7	6	5	7	6	6
11/22/2021 23:34	11/22/2021 23:41	0	1	3	0	2	5		0	2	1	1	6.2	10	2	1	2	1	7	7	6	7													1	1	7.5	9.4	1	1	1	1	1	1	1	1
11/22/2021 23:47	11/22/2021 23:53	0	1	7	1	2	5		0	2	2	4	10	10	1	1	1	1	7	7	7	7
11/22/2021 23:53	11/23/2021 0:02	0	1	3	0	3	5		0	5	7	5	10	10	7	7	7	7	1	1	1	1
11/23/2021 0:07	11/23/2021 0:08	0	1
11/23/2021 0:23	11/23/2021 0:25	0	1	3	1	1	5		0	2	2	4
11/23/2021 0:38	11/23/2021 0:39	0	1
11/23/2021 1:40	11/23/2021 1:40	0	1
11/23/2021 2:16	11/23/2021 2:19	0	1	2	1	4	3		0	2	1
11/23/2021 3:35	11/23/2021 3:41	0	1	4	1	2	5		0	5	1	4
11/23/2021 3:54	11/23/2021 3:56	0	1	4	1	3	5		0	2	3	3	10
11/23/2021 4:54	11/23/2021 4:56	0	1	4	0	2
11/23/2021 5:00	11/23/2021 5:10	0	1	3	1	3	5		0	2	2	3	1.5	1.6
11/22/2021 20:40	11/23/2021 7:43	0	1
11/22/2021 21:45	11/23/2021 7:58	0	1	4	1	2	5		0	4	1	3	10	10
11/23/2021 12:06	11/23/2021 12:07	0	1	1
11/23/2021 12:35	11/23/2021 12:37	0	1
11/23/2021 15:31	11/23/2021 15:31	0	1
[truncated: 49 more columns]
