# Supplementary material for: Consumer responses to rebranding to address racism
Source: PLoS One. 2023 Feb 8;18(2):e0280873. doi: 10.1371/journal.pone.0280873 (PMC9907823; doi:10.1371/journal.pone.0280873)
Supplement: S2 File — (DO) [file pone.0280873.s005.do]

/*
"Consumer responses to rebranding to address racism"

Maria Kalaitzandonakes, Brenna Ellison, Tiffany White

*/ 

*** Analysis ***

* open data *
clear
use "C:\Users\mariahk2\OneDrive - University of Illinois - Urbana\Desktop\Package Eval\PLOS ONE\PackageEvaluationData.dta" 

* Generate treatment dummies * 

/* Coding Note: Treatment numbers from survey:
* 1 = "Racism Info; Image Removal Only" 
* 2 = "Racism Info; Image Removal & Name Change" 
* 3 = "Racism & Donation Info; Image Removal Only"
* 4 = "Racism & Donation Info; Image Removal & Name Change"
* 5 = "Alternative Info; Image Removal Only" 
* 6 "= Alternative Info; Image Removal & Name Change"
*/ 

* Generate dummy for Extent: 
	* Image Removal Only = 0 ; Image Removal and Name Change = 1 * 
	gen extent = 0 
	replace extent = 1 if group ==2 | group==4 | group==6

	label define extent0 0 "Image Removal Only" 1 "Image Removal & Name Change" 
	label values extent extent0

* Generate dummies for Info: 
	* racism info * 
	gen racism = 0 
	replace racism = 1 if group==1 | group==2 

	* donation info * 
	gen donation = 0 
	replace donation = 1 if group==3 | group==4

	* interest info * 
	gen interest = 0 
	replace interest = 1 if group==5 | group==6 
		
	
* Create Means Tables (Table 3) *
* Mean measures across treatment groups prior to and following rebranding 
/* Coding Note: LOP = likelihood of purchase; ET = expected taste; 
BL = brand liking; BT = brand trust; 1 = prior to rebranding (t0) 2 = post rebranding (t1) */
table () (group), nototals statistic(mean LOP_1 LOP_2 ET_1 ET_2 BL_1 BL_2 BT_1 BT_2) nformat(%3.2fc)


* Political Graphs *

* Politics *
/* Coding Note: pol2: liberal = 1, moderate = 2, conservative = 3 */
  

* Political Tables (change in each DV by politics and group) * 
table (pol2) (extent info), statistic(mean dLOP) nototals nformat(%3.2fc)
table (pol2) (extent info), statistic(mean dET) nototals nformat(%3.2fc)
table (pol2) (extent info), statistic(mean dBL) nototals nformat(%3.2fc)
table (pol2) (extent info), statistic(mean dBT) nototals nformat(%3.2fc)


* Anova test for differences across politics * 
by group, sort : anova dLOP pol2
by group, sort : anova dET pol2
by group, sort : anova dBL pol2
by group, sort : anova dBT pol2


* Follow up to ANOVA test *
* ttest for differences across politics * 

* change in LOP * 
forvalues i = 1/6 {
	
	display "group `i'"
	
	*liberals vs. conservatives * 
	ttest dLOP if group==`i' & (pol2==1 | pol2==3), by(pol2)

	*liberals vs. moderates * 
	 ttest dLOP if group==`i' & (pol2==1 | pol2==2), by(pol2)

	* moderates vs. conservatives * 
	 ttest dLOP if group==`i' & (pol2==2 | pol2==3), by(pol2)

}

* change in ET * 
forvalues i = 1/6 {
	
	display "group `i'"
	*liberals vs. conservatives * 
	ttest dET if group==`i' & (pol2==1 | pol2==3), by(pol2)

	*liberals vs. moderates * 
	ttest dET if group==`i' & (pol2==1 | pol2==2), by(pol2)

	* moderates vs. conservatives * 
	ttest dET if group==`i' & (pol2==2 | pol2==3), by(pol2)

}

* change in BL * 
forvalues i = 1/6 {
	
	display "group `i'"
	
	*liberals vs. conservatives * 
	ttest dBL if group==`i' & (pol2==1 | pol2==3), by(pol2)

	*liberals vs. moderates * 
	ttest dBL if group==`i' & (pol2==1 | pol2==2), by(pol2)

	* moderates vs. conservatives * 
	ttest dBL if group==`i' & (pol2==2 | pol2==3), by(pol2)

}

* change in BT * 
forvalues i = 1/6 {
	
	display "group `i'"
	
	*liberals vs. conservatives * 
	ttest dBT if group==`i' & (pol2==1 | pol2==3), by(pol2)

	*liberals vs. moderates * 
	ttest dBT if group==`i' & (pol2==1 | pol2==2), by(pol2)

	* moderates vs. conservatives * 
	ttest dBT if group==`i' & (pol2==2 | pol2==3), by(pol2)

}


* mean change in LOP across info and extent and politics (Figure 1) * 
graph bar (mean) dLOP, over(pol2) over(info, label(labsize(vsmall))) over(extent, label(labsize(small))) asyvars legend(order(1 "Liberal" 2 "Moderate" 3 "Conservative") cols(3) size(vsmall)) ytitle(Change in Likelihood of Purchase, size(small)) ysize(5) xsize(8) bar(1, color(gs3)) bar(2, color(gs7)) bar(3, color(gs12)) blabel(total, format(%4.2fc) size(vsmall)) yline(0, lcolor(black)) ylabel(-3.5(1).5) text (-0.3 3 "A" -1.09 7 "B" -1.27 12 "B" 0.68 19 "A" -1.21 24 "B" -1.80 28 "B" .46 35 "A" -0.88 39 "B" -1.79 43 "C" -1.59 57 "A" -3.3 61 "B" -2.99 66 "B" -0.67 73 "A" -2.35 77 "B" -3.27 81 "B" -1.06 88.5 "A" -1.92 93 "B" -3.6 97 "C", size(vsmall)) 

	graph save "Graph" "C:\Users\mariahk2\OneDrive - University of Illinois - Urbana\Desktop\Package Eval\PLOS ONE\Fig2.gph", replace

	graph export "C:\Users\mariahk2\OneDrive - University of Illinois - Urbana\Desktop\Package Eval\PLOS ONE\Fig2.png", as(png) name("Graph") replace


 * mean change in ET across info and extent and politics (Figure 2) *
graph bar (mean) dET, over(pol2) over(info, label(labsize(vsmall))) over(extent, label(labsize(small))) asyvars legend(order(1 "Liberal" 2 "Moderate" 3 "Conservative") cols(3) size(vsmall)) ytitle(Change in Expected Taste, size(small)) ysize(5) xsize(8) bar(1, color(gs3)) bar(2, color(gs7)) bar(3, color(gs12)) blabel(total, format(%4.2fc) size(vsmall)) yline(0, lcolor(black)) ylabel(-3.5(1).5) text (-0.5 3 "A" -0.7 7 "A" -.83 12 "A" -0.36 19 "A" -0.73 23.5 "B" -0.96 28 "B" -0.32 35 "A" -0.74 39 "A" -0.69 43.5 "A" -0.89 57 "A" -2.24 61 "B" -2.09 66 "B" -1.27 73 "A" -1.71 77 "AB" -2.39 81 "B" -0.82 88.5 "A" -1.85 93 "B" -2.59 97 "C", size(vsmall))

	graph save "Graph" "C:\Users\mariahk2\OneDrive - University of Illinois - Urbana\Desktop\Package Eval\PLOS ONE\Fig3.gph", replace

	graph export "C:\Users\mariahk2\OneDrive - University of Illinois - Urbana\Desktop\Package Eval\PLOS ONE\Fig3.png", as(png) name("Graph") replace

	 
 * mean change in BL across info and extent and politics (Figure 3)*
graph bar (mean) dBL, over(pol2) over(info, label(labsize(vsmall))) over(extent, label(labsize(small))) asyvars legend(order(1 "Liberal" 2 "Moderate" 3 "Conservative") cols(3) size(vsmall)) ytitle(Change in Brand Liking, size(small)) ysize(5) xsize(8) bar(1, color(gs3)) bar(2, color(gs7)) bar(3, color(gs12)) blabel(total, format(%4.2fc) size(vsmall)) yline(0, lcolor(black)) ylabel(-2(.5).75) text (-0.28 3 "A" -0.33 7 "A" -.73 12 "A" -0.29 19 "A" -0.36 23.5 "A" -1.04 28 "B" -0.30 35 "A" -0.40 39 "A" -0.70 43.5 "A" -0.95 57 "A" -1.85 61 "A" -1.39 66 "A" -0.62 73 "A" -1.55 77 "B" -2.00 81 "B" -0.67 88.5 "A" -.91 93 "A" -2.00 97 "B", size(vsmall))

	graph save "Graph" "C:\Users\mariahk2\OneDrive - University of Illinois - Urbana\Desktop\Package Eval\PLOS ONE\Fig4.gph", replace

	graph export "C:\Users\mariahk2\OneDrive - University of Illinois - Urbana\Desktop\Package Eval\PLOS ONE\Fig4.png", as(png) name("Graph") replace

 
 * mean change in BT across info and extent and politics *
graph bar (mean) dBT, over(pol2) over(info, label(labsize(vsmall))) over(extent, label(labsize(small))) asyvars legend(order(1 "Liberal" 2 "Moderate" 3 "Conservative") cols(3) size(vsmall)) ytitle(Change in Brand Trust, size(small)) ysize(5) xsize(8) bar(1, color(gs3)) bar(2, color(gs7)) bar(3, color(gs12)) blabel(total, format(%4.2fc) size(vsmall)) yline(0, lcolor(black)) ylabel(-2(.5).75) text (0.43 3 "A" -0.32 7 "A" -.41 12 "A" 0.72 19 "A" 0.48 23.5 "A" -0.90 28 "B" 0.59 35 "A" 0.42 39 "A" -0.78 43.5 "B" -0.93 57 "A" -1.26 61 "A" -1.10 66 "A" -0.40 73 "A" -1.17 77 "B" -1.65 81 "B" 0.25 88.5 "A" -0.80 93 "B" -1.68 97 "C", size(vsmall))

	graph save "Graph" "C:\Users\mariahk2\OneDrive - University of Illinois - Urbana\Desktop\Package Eval\PLOS ONE\Fig5.gph", replace

	graph export "C:\Users\mariahk2\OneDrive - University of Illinois - Urbana\Desktop\Package Eval\PLOS ONE\Fig5.png", as(png) name("Graph") replace 


* Reshape data from wide to long * 
reshape long LOP_ ET_ BL_ BT_ , i(ID) j(period)

* Rename variables for simplicity * 
	rename LOP_ LOP
	rename ET_ ET
	rename BL_ BL
	rename BT_ BT	

* generate post variable and interactions * 
gen post = 0 
replace post = 1 if period == 2 

gen racism_post = 0 
replace racism_post = 1 if racism==1 & post==1 

gen donation_post = 0 
replace donation_post = 1 if donation==1 & post==1 

gen interest_post = 0 
replace interest_post = 1 if interest==1 & post==1 

* setup person and time variable * 
xtset ID post 

 
* DID regressions *

* Table 4: DID results *
reg LOP post info_racism info_donation racism_post donation_post if extent==0
outreg2 using PackageEval.doc, replace ctitle(LOP IRO) dec(2)
	
reg LOP post info_racism info_donation racism_post donation_post if extent==1
outreg2 using PackageEval.doc, append ctitle(LOP NC) dec(2)	

	* test racism info vs. racism & donation info * 
	test racism_post = donation_post

reg ET post info_racism info_donation racism_post donation_post if extent==0
outreg2 using PackageEval.doc, append ctitle(ET IRO) dec(2)	

reg ET post info_racism info_donation racism_post donation_post if extent==1
outreg2 using PackageEval.doc, append ctitle(ET NC) dec(2)	

reg BL post info_racism info_donation racism_post donation_post if extent==0
outreg2 using PackageEval.doc, append ctitle(BL IRO) dec(2)	

reg BL post info_racism info_donation racism_post donation_post if extent==1
outreg2 using PackageEval.doc, append ctitle(BL NC) dec(2)	

reg BT post info_racism info_donation racism_post donation_post if extent==0
outreg2 using PackageEval.doc, append ctitle(BT IRO) dec(2)	

reg BT post info_racism info_donation racism_post donation_post if extent==1
outreg2 using PackageEval.doc, append ctitle(BT NC) dec(2)	


* DID regressions after dropping consumers who were very familiar with the topic ahead of time * 

* Familiarity check * 
* Know: 1 = not familiar at all .... 4 = very familiar, 5 = extremely familiar  	
* Create Familiarity check variable *
gen know_check = 0 
replace know_check = 1 if know==4 
replace know_check = 1 if know==5 

keep if know_check == 0 

reg LOP post info_racism info_donation racism_post donation_post if extent==0
outreg2 using PackageEval_Check.doc, replace ctitle(LOP IRO) dec(2)
	
reg LOP post info_racism info_donation racism_post donation_post if extent==1
outreg2 using PackageEval_Check.doc, append ctitle(LOP NC) dec(2)	

reg ET post info_racism info_donation racism_post donation_post if extent==0
outreg2 using PackageEval_Check.doc, append ctitle(ET IRO) dec(2)	

reg ET post info_racism info_donation racism_post donation_post if extent==1
outreg2 using PackageEval_Check.doc, append ctitle(ET NC) dec(2)	

reg BL post info_racism info_donation racism_post donation_post if extent==0
outreg2 using PackageEval_Check.doc, append ctitle(BL IRO) dec(2)	

reg BL post info_racism info_donation racism_post donation_post if extent==1
outreg2 using PackageEval_Check.doc, append ctitle(BL NC) dec(2)	

reg BT post info_racism info_donation racism_post donation_post if extent==0
outreg2 using PackageEval_Check.doc, append ctitle(BT IRO) dec(2)	

reg BT post info_racism info_donation racism_post donation_post if extent==1
outreg2 using PackageEval_Check.doc, append ctitle(BT NC) dec(2)	
